# Supplementary material for: Identification of Regulatory Networks of MicroRNAs and Their Targets in Response to Colletotrichum gloeosporioides in Tea Plant (Camellia sinensis L.)
Source: Front Plant Sci. 2019 Sep 12;10:1096. doi: 10.3389/fpls.2019.01096 (PMC6751461; doi:10.3389/fpls.2019.01096)
Supplement: Supplementary file 1 [file Table_1.xls]

## Sheet: Primers
Table S1: Details of primers used for qRT-PCR analysis.
Primer sequences used for stem loop qRT-PCR analysis
Name	Stem-loop RT primer (5′ to 3′)	Quantitative real-time PCR primers
		Forward primer (5′ to 3′)	Reverse primer (5′ to 3′)
csn-miR156f-p3	GTCGTATCCAGTGCAGGGTCCGAGGTATTCGCACTGGATACGACGCTGAC	GCGCGTGCTCACTTCTCTTCT	GTGCAGGGTCCGAGGTATTC
csn-miR160c	GTCGTATCCAGTGCAGGGTCCGAGGTATTCGCACTGGATACGACCGGCAT	GCGCGTGCCTGGCTCCCTGT	GTGCAGGGTCCGAGGTATTC
csn-miR164a	GTCGTATCCAGTGCAGGGTCCGAGGTATTCGCACTGGATACGACTGCACG	GCGCGTGGAGAAGCAGGGCA	GTGCAGGGTCCGAGGTATTC
csn-miR166g-5p_2ss5GA8GT	GTCGTATCCAGTGCAGGGTCCGAGGTATTCGCACTGGATACGACGATCTT	GCGCGAATGAAGTCTGATCC	GTGCAGGGTCCGAGGTATTC
csn-miR169e	GTCGTATCCAGTGCAGGGTCCGAGGTATTCGCACTGGATACGACGCAGGC	GCGCGTAGCCAAGGATGACTT	GTGCAGGGTCCGAGGTATTC
csn-miR398b	GTCGTATCCAGTGCAGGGTCCGAGGTATTCGCACTGGATACGACCAGGGG	GCGCGTGTGTTCTCAGGTCG	GTGCAGGGTCCGAGGTATTC
csn-miR399b_1ss21GA	GTCGTATCCAGTGCAGGGTCCGAGGTATTCGCACTGGATACGACTAGGGC	GCGCGTGCCAAAGGAGAGTT	GTGCAGGGTCCGAGGTATTC
csn-miR408-p3_2ss18GT19GT	GTCGTATCCAGTGCAGGGTCCGAGGTATTCGCACTGGATACGACAAAGGG	GCGCGAGTGCACTGCCTCTT	GTGCAGGGTCCGAGGTATTC
csn-miR477g-p5	GTCGTATCCAGTGCAGGGTCCGAGGTATTCGCACTGGATACGACAATATT	GCGCGCTCAAAGGCTTCC	GTGCAGGGTCCGAGGTATTC
csn-miR828a	GTCGTATCCAGTGCAGGGTCCGAGGTATTCGCACTGGATACGACTGGAAT	GCGCGTCTTGCTCAAATGAGT	GTGCAGGGTCCGAGGTATTC
csn-miR858b_R-3	GTCGTATCCAGTGCAGGGTCCGAGGTATTCGCACTGGATACGACGGTCGA	GCGCGGGTTCGTTGTCTGT	GTGCAGGGTCCGAGGTATTC
PC-5p-80764_22	GTCGTATCCAGTGCAGGGTCCGAGGTATTCGCACTGGATACGACAATCAT	GCGCGTGATGAAGAGATGAG	GTGCAGGGTCCGAGGTATTC
U6SnRNA		GACATCCGATAAAATTGGAACG	TTGGACCATTTCTCGATTTGTG
Primers used for expression analysis of csn-miRNA target genes through qRT-PCR
miRNAs	Target Gene ID	Sequence of forward primer (5' to 3')	Sequence of reverse primer (5' to 3')
csn-miR156f-p3	Unigene23385_All	AGGAGGGAAAGTGAGCAAAT	CATAAGCCCATTGAGTTGTT
csn-miR160c	Unigene26726_All	GTCAACTTCCAATGCCATCA	GAATGCCTGGCTCCCTGTAT
csn-miR164a	CL2400.Contig2_All	CAAGGCACGGGAAGCATCTA	GGGTGAAAATGGAGAAGCAG
csn-miR166g-5p_2ss5GA8GT	Unigene12682_All	CTTGTGCGTATGACCGAGCCC	ACCAAAGTAGTCCTTGTCCC
csn-miR169e	CL531.Contig2_All	CGATTCTCCCTCTACCCTAA	CAAACTGAGCCAAGGATGAC
csn-miR398b	CL8327.Contig3_All	AAGGGGCCGACCTGAGAACA	CGGTGGCGAAGCGATTGAGC
csn-miR399b_1ss21GA	CL6606.Contig5_All	TGGACCAGCATACATAACTCA	ATTATGTTTGGGACGGATGA
csn-miR408-p3_2ss18GT19GT	Unigene31237_All	TCCCGAGGTGGTGGCAGAAG	TGTAAACCACCGAAACCATT
csn-miR477g-p5	CL3059.Contig22_All	TGACACCAAGAACATGAACG	TCCTGTTTGGAATCGTTGGA
csn-miR828a	Unigene28964_All	TCCTTGATTGCTGGGAGACT	TTCTCAGGCGTGCTTTCTTG
csn-miR858b_R-3	CL7722.Contig1_All	TGGTCACTGATTGCTGGTCG	TTGGAGCAGATTGTGGTTGT
PC-5p-80764_22	CL1792.Contig1_All	CAAGGTCAGAAGATAAGAAAC	GATGAGGTGAGGCTGATTGT
GADPH		GACTGGAGAGGTGGAAGAGC	AGCCATTCCAGTCAATTTCC
Primers used to amplify cleavage products of tea miRNA target genes through 5' RLM-RACE
5'RACE ADAPTER_RNAadpt	GCGUGACCACUAGUCACGUCUGAGUUCGUCGCCAUUCCACAAA
Adaptor specific forward primer used for outer PCR
RACE outer primer	ACTAGTCACGTCTGAGTTCG
Adaptor specific forward primer used for inner PCR
RACE inner primer	CGCGGATCCTCTGAGTTCGTCGC
Gene specific reverse primers used for outer PCR
Target Gene ID	Sequence of reverse primer (5' to 3')	Annotation	miRNAs
Unigene26726_All	CCAATAACGGAGAGGTCAAGAT	auxin response factor 5	csn-miR160c
CL531.Contig2_All	CAGAGCAAATCACAAATCCTCA	nuclear transcription factor Y subunit A-3	csn-miR169e
Unigene28964_All	TCCAAGAGAAGATCACACCAA	transcription factor MYB75	csn-miR828a
CL7722.Contig1_All	TCATCGGTGAAGAGTAGTGC	transcription factor MYB114	csn-miR858b_R-3
Unigene23385_All	TGCCTAACAAGCTCTCTATCAC	serine/threonine-protein kinase	csn-miR408-p3_2ss18GT19GT
Gene specific reverse primers used for inner PCR
Gene	Sequence (5' to 3')	Annotation	miRNAs
Unigene26726_All	AACGCAACGCATGACAGATT	auxin response factor 5	csn-miR160c
CL531.Contig2_All	ACACTTAAAACACACCTTACAACCA	nuclear transcription factor Y subunit A-3	csn-miR169e
Unigene28964_All	TCCCTGATCATCATCGAGTTCA	transcription factor MYB75	csn-miR828a
CL7722.Contig1_All	ATTAGCAGGGAACAATGGAG	transcription factor MYB114	csn-miR858b_R-3
Unigene23385_All	TTTCCTGAGCTTCAAAGGTCTC	serine/threonine-protein kinase	csn-miR408-p3_2ss18GT19GT
