# Supplementary material for: Identification of Regulatory Networks of MicroRNAs and Their Targets in Response to Colletotrichum gloeosporioides in Tea Plant (Camellia sinensis L.)
Source: Front Plant Sci. 2019 Sep 12;10:1096. doi: 10.3389/fpls.2019.01096 (PMC6751461; doi:10.3389/fpls.2019.01096)
Supplement: Supplementary file 5 [file Table_5.xls]

## Sheet: Differential novel miRNAs
Table S5: Differential expression of predicted novel miRNAs from small RNA libraries in this study.
miRNA name	miRNA sequences	fold_change (Group2(mean)/Group1(mean))	log2(fold_change)	pvalue(t_test)	Group1(mean)	Group2(mean)	Group1			Group2			Group1			Group2			Expression level
							Group1/CK1(norm)	Group1/CK2(norm)	Group1/CK3(norm)	Group2/Cg4d1(norm)	Group2/Cg4d2(norm)	Group2/Cg4d3(norm)	Group1/CK1(raw)	Group1/CK2(raw)	Group1/CK3(raw)	Group2/Cg4d1(raw)	Group2/Cg4d2(raw)	Group2/Cg4d3(raw)
PC-3p-13050_141	ATTTGAGCCATTTGAGTCACC	9.83793	3.29836	0.00147749	2.14753	21.1273	2.57437	1.72204	2.1462	22.6982	19.4003	21.2834	2.5	2	2	17.5	19.5	27	middle
PC-3p-6586_268	TATGAGAGGGTTGTGCATTTT	6.81977	2.76972	0.00249878	11.9333	81.3821	21.6247	3.44407	10.731	80.4164	78.5962	85.1336	21	4	10	62	79	108	middle
PC-5p-21482_88	TCAAGTAGCTATGGAGGATTT	9.39788	3.23234	0.00279017	3.15284	29.63	0	5.16611	4.2924	35.0201	27.8569	26.013	0	6	4	27	28	33	middle
PC-5p-78911_22	CTTCGGTCTGTGTTTGGTTTT	inf	inf	0.00352843	0	7.17959	0	0	0	6.4852	7.95911	7.09447	0	0	0	5	8	9	low
PC-3p-1588_1044	TTGGTAGATTACTTGGGTCCT	3.0107	1.5901	0.00475846	76.8631	231.412	101.945	65.8679	62.7764	245.14	192.511	256.583	99	76.5	58.5	189	193.5	325.5	middle
PC-3p-142896_11	TTCTCTTTCCAAATCCCGTCC	inf	inf	0.00504506	0	3.67459	0	0	0	3.89112	3.97955	3.1531	0	0	0	3	4	4	low
PC-5p-145302_10	CTTGCAAGTGTAGTCCATAGT	inf	inf	0.00686213	0	3.34296	0	0	0	3.89112	2.98467	3.1531	0	0	0	3	3	4	low
PC-3p-12272_150	CAAGTGTCAATCTTCTGCGATGAG	5.93515	2.56929	0.00733795	28.8323	171.124	37.0709	21.5255	27.9006	147.862	199.973	165.538	36	25	26	114	201	210	middle
PC-5p-8371_215	TTGGCCCCTAAGGTTTATATT	2.94587	1.55869	0.00856802	18.497	54.4898	23.6842	14.6373	17.1696	64.852	49.7444	48.873	23	17	16	50	50	62	middle
PC-3p-31089_61	TTTGAGCCATTTGAGTCACC	inf	inf	0.00925372	0	10.2476	0	0	0	11.0248	11.4412	8.27688	0	0	0	8.5	11.5	10.5	middle
PC-5p-811_2196	CTTCGCAGAAGAGATGACACTT	6.79528	2.76453	0.00964239	138.271	939.588	151.373	106.766	156.673	806.758	1102.34	909.668	147	124	146	622	1108	1154	middle
PC-5p-62082_30	TTTCTAGAGTGGTGCGTTGTA	5.19975	2.37844	0.0105618	1.11056	5.77464	0	1.72204	1.60965	5.83668	5.96933	5.51792	0	2	1.5	4.5	6	7	low
PC-5p-6208_284	TATTGGGAGGCTCGTTACT	10.7999	3.43295	0.0107671	58.4283	631.022	59.7253	31.8577	83.7018	763.956	585.989	543.121	58	37	78	589	589	689	middle
PC-5p-6870_258	CACAGTCCCCTTTGGATCTCA	1.93246	0.95044	0.0108309	14.6418	28.2947	18.0206	14.6373	11.2676	29.8319	27.8569	27.1955	17.5	17	10.5	23	28	34.5	middle
PC-3p-93702_18	TCTCTTTGCGCTCCCTAATA	7.30859	2.86959	0.0110559	0.53655	3.92142	0	0	1.60965	3.2426	4.97444	3.54723	0	0	1.5	2.5	5	4.5	low
PC-5p-46051_41	AAAATGGGTATGTCTTGGCAC	4.94539	2.30608	0.0110712	2.23401	11.0481	4.11899	2.58306	0	10.3763	10.9438	11.8241	4	3	0	8	11	15	middle
PC-5p-19741_95	CAACCCCCTTTGGATCTCCAC	3.43596	1.78071	0.0129795	4.86397	16.7124	5.66361	7.31866	1.60965	14.2674	20.8927	14.9772	5.5	8.5	1.5	11	21	19	middle
PC-3p-16621_113	TTTCTTTTTCCTCCGCAAATT	3.17273	1.66572	0.0154471	4.49482	14.2608	6.17848	3.01356	4.2924	16.8615	10.9438	14.9772	6	3.5	4	13	11	19	middle
PC-5p-4447_386	CGTGCTAAAGAGCGTGGAG	3.3204	1.73136	0.0180535	30.1666	100.165	28.8329	24.1085	37.5585	105.06	117.397	78.0391	28	28	35	81	118	99	middle
PC-3p-23_113175	CCGGCGTCGTCATTGCACCAC	2.31031	1.20809	0.0188676	12400.4	28648.7	11986.3	11857.9	13356.9	26542.6	25871.1	33532.4	11640	13772	12447	20464	26004	42539	high
PC-5p-2760_597	CACAGCCCCCTTTGGATCTCA	2.52513	1.33636	0.0199565	28.6341	72.3049	30.8924	22.817	32.193	64.852	64.1703	87.8926	30	26.5	30	50	64.5	111.5	middle
PC-5p-509535_3	AGCATGGTGACTTGATGGCGT	inf	inf	0.0200806	0	1.5401	0	0	0	1.94556	1.49233	1.18241	0	0	0	1.5	1.5	1.5	low
PC-3p-38060_50	AGGCAACGACTTTGGCTAGT	4.87454	2.28527	0.0204022	3.72262	18.1461	0	2.58306	8.5848	16.8615	13.9284	23.6482	0	3	8	13	14	30	middle
PC-3p-7062_252	TTTGCCGCCTTTCCACATAGT	1.67115	0.740838	0.0233376	44.6985	74.6978	47.8832	50.8001	35.4123	63.5549	74.6166	85.9219	46.5	59	33	49	75	109	middle
PC-3p-104686_16	CATGTGCACTAAGGGCACACA	inf	inf	0.0257037	0	2.68229	0	0	0	2.59408	3.48211	1.97069	0	0	0	2	3.5	2.5	low
PC-3p-77796_23	TTGAGCCATTTGAGCTATTGT	inf	inf	0.0283201	0	3.60194	0	0	0	2.59408	3.48211	4.72964	0	0	0	2	3.5	6	low
PC-5p-32944_58	TTGAGGATGGATTTGGAAAAG	5.72803	2.51804	0.0292665	1.373	7.86456	4.11899	0	0	6.4852	6.46677	10.6417	4	0	0	5	6.5	13.5	middle
PC-5p-50795_37	TTAGGGACACTACCACTCTCA	2.25474	1.17296	0.0316561	3.65036	8.23062	5.14874	2.58306	3.2193	6.4852	7.95911	10.2476	5	3	3	5	8	13	middle
PC-5p-87634_20	CGGATGTCAGAAAGTATGCGT	inf	inf	0.0423056	0	6.37859	0	0	0	6.4852	3.97955	8.67102	0	0	0	5	4	11	low
PC-3p-12275_150	TTTTCTTTTTCCTCCGCAAAT	1.81963	0.863644	0.044569	8.61393	15.6742	8.75285	9.04069	8.04825	15.5645	12.9335	18.5244	8.5	10.5	7.5	12	13	23.5	middle
PC-3p-176790_8	TTCCTTTCCCTCTGCAAATCC	inf	inf	0.0473105	0	2.197	0	0	0	1.94556	1.49233	3.1531	0	0	0	1.5	1.5	4	low
PC-3p-7375_242	ACAATTCATCTCTTGGCTATG	5.31963	2.41133	0.0522144	19.202	102.147	44.2791	6.88815	6.4386	75.2283	149.233	81.9805	43	8	6	58	150	104	middle
PC-5p-81642_22	ACAACCCCCTTTGGATCTCCAC	inf	inf	0.0575007	0	6.97816	0	0	0	3.89112	9.94888	7.09447	0	0	0	3	10	9	low
PC-5p-76000_23	AAAATGGGTATGTCTTGGTAC	2.81368	1.49246	0.0629242	0.945383	2.66	1.54462	1.29153	0	1.94556	2.48722	3.54723	1.5	1.5	0	1.5	2.5	4.5	low
PC-5p-81366_22	TAGGAGATTTGTGGAGGGATT	inf	inf	0.0630901	0	6.9041	0	0	0	6.4852	3.97955	10.2476	0	0	0	5	4	13	middle
PC-3p-73839_24	TAGGGGGTCTTTGTGTAAATA	2.93854	1.5551	0.0703288	1.93412	5.68348	0	2.58306	3.2193	5.18816	3.97955	7.88274	0	3	3	4	4	10	low
PC-5p-91129_19	TTCTAGAGTGGTGCGTTGTAT	5.0585	2.33871	0.0717678	0.53655	2.71414	0	0	1.60965	3.89112	1.49233	2.75896	0	0	1.5	3	1.5	3.5	low
PC-5p-75060_24	AGAAATTTCGCCCCGACTCAA	inf	inf	0.0718515	0	7.29706	0	0	0	3.89112	6.96422	11.0358	0	0	0	3	7	14	middle
PC-3p-16679_112	CAAGTCGAACATGTCAGTTGG	1.77364	0.826716	0.072817	20.8551	36.9895	19.5652	25.8306	17.1696	37.6141	45.7649	27.5896	19	30	16	29	46	35	middle
PC-3p-156016_9	TCCAAGTTCCTTCCCAAATTC	inf	inf	0.0752441	0	6.6246	0	0	0	10.3763	3.97955	5.51792	0	0	0	8	4	7	middle
PC-5p-79633_22	CAACCCCCTTTGGATCTCCACT	inf	inf	0.0814984	0	3.50241	0	0	0	3.89112	1.49233	5.12378	0	0	0	3	1.5	6.5	low
PC-3p-174068_8	CAATCCGAATAAAGTCCCCAAA	inf	inf	0.0820402	0	5.7356	0	0	0	9.07927	4.97444	3.1531	0	0	0	7	5	4	low
PC-3p-64760_28	TTCCCTTCCATAAATCCCTCT	2.67217	1.41801	0.088295	1.77538	4.74413	3.60411	1.72204	0	3.2426	5.47189	5.51792	3.5	2	0	2.5	5.5	7	low
PC-3p-1321_1261	CGCCATCTTCTCCTGTGACACG	7.70755	2.94627	0.0891917	51.0619	393.562	79.2905	22.3865	51.5088	299.616	264.64	616.43	77	26	48	231	266	782	middle
PC-3p-70280_26	TTGTGAGTGATTTGGAACAGG	3.79259	1.92318	0.0926368	2.00904	7.61948	0	6.02713	0	10.3763	6.96422	5.51792	0	7	0	8	7	7	middle
PC-3p-28823_66	TTTTCCCTCCACAAATCTAAA	3.38371	1.75861	0.0942935	5.80079	19.6282	5.14874	6.88815	5.3655	14.2674	28.8518	15.7655	5	8	5	11	29	20	middle
PC-5p-9562_190	TTGGCTCATGGATTTGGGGAG	1.71741	0.780232	0.0949437	11.629	19.9718	15.4462	6.02713	13.4138	20.1041	20.8927	18.9186	15	7	12.5	15.5	21	24	middle
PC-5p-1340_1247	ACTCTCCCTCAAAGACTTCCAA	3.54777	1.82691	0.0958767	63.7027	226.002	68.4782	64.1459	58.484	123.867	244.743	309.398	66.5	74.5	54.5	95.5	246	392.5	middle
PC-5p-1646_1004	GGTGCAATGGGAGACGCCGAGT	3.59292	1.84516	0.103861	106.839	383.863	135.927	78.3527	106.237	267.19	303.441	580.958	132	91	99	206	305	737	middle
PC-3p-70173_26	TCCCCTCTCAAATCCCTCAAC	3.15839	1.65919	0.107424	3.09503	9.77533	4.11899	5.16611	0	5.18816	9.94888	14.1889	4	6	0	4	10	18	middle
PC-3p-54029_35	CCCTTTCCCTTTCCTTTCTTT	3.63097	1.86036	0.108331	2.40274	8.72429	7.20823	0	0	5.18816	9.94888	11.0358	7	0	0	4	10	14	middle
PC-3p-125637_13	ATCTCTCCTCAAATCCCCAAC	4.73521	2.24343	0.111864	1.72204	8.1542	0	5.16611	0	3.89112	7.95911	12.6124	0	6	0	3	8	16	middle
PC-5p-76805_23	TTTTGTGACCACAATTGCTCA	2.30883	1.20716	0.119741	2.23401	5.15797	4.11899	2.58306	0	5.18816	3.97955	6.30619	4	3	0	4	4	8	low
PC-3p-26992_70	TGAGCCATTTAAGCCACTGAT	3.73981	1.90296	0.121794	4.58208	17.1361	5.14874	4.30509	4.2924	11.6734	12.9335	26.8013	5	5	4	9	13	34	middle
PC-5p-81216_22	CTAAAGTTTCCTAGAGTACTT	2.20393	1.14008	0.12388	2.22112	4.89521	0	3.44407	3.2193	5.18816	3.97955	5.51792	0	4	3	4	4	7	low
PC-5p-18569_101	TCCAATGCCGACCACTACTCC	1.6949	0.761204	0.123903	10.5587	17.896	10.8123	15.4983	5.3655	16.8615	17.908	18.9186	10.5	18	5	13	18	24	middle
PC-3p-22738_83	TTCCCTCCCCAAATCCCCACT	4.45989	2.15701	0.126399	6.58666	29.3758	12.8718	6.88815	0	15.5645	24.8722	47.6906	12.5	8	0	12	25	60.5	middle
PC-3p-103278_16	TCGTTTTGACAATTTCGAGCT	3.38577	1.75948	0.127132	1.02975	3.48649	3.08924	0	0	3.2426	2.48722	4.72964	3	0	0	2.5	2.5	6	low
PC-3p-27821_68	TGACACAAATTGCACTGCCTC	1.63551	0.709744	0.144969	5.21523	8.52958	3.60411	7.74917	4.2924	9.72779	9.94888	5.91206	3.5	9	4	7.5	10	7.5	low
PC-3p-58653_32	CTACCTTTTCCCTTTCCTTTC	2.75411	1.46158	0.152246	2.64952	7.29706	0	2.58306	5.3655	3.89112	6.96422	11.0358	0	3	5	3	7	14	middle
PC-5p-62252_30	AAAATTGTAGTACTGGAACCC	1.86097	0.896052	0.153621	3.74696	6.97298	3.60411	6.02713	1.60965	6.4852	4.97444	9.45929	3.5	7	1.5	5	5	12	low
PC-3p-66711_27	TTTTGACATTTTCGGGCCATT	2.12673	1.08864	0.155998	2.86427	6.09153	5.14874	3.44407	0	7.78224	4.97444	5.51792	5	4	0	6	5	7	low
PC-3p-53101_35	CACCCATACAACACACCACTT	2.92887	1.55035	0.157625	1.83963	5.38805	1.54462	1.29153	2.68275	8.43076	4.97444	2.75896	1.5	1.5	2.5	6.5	5	3.5	low
PC-3p-38560_50	ACCTACCTTTTTCCTTTCTCT	2.21985	1.15047	0.169821	5.05226	11.2153	7.20823	2.58306	5.3655	6.4852	16.9131	10.2476	7	3	5	5	17	13	middle
PC-5p-107662_15	ATACCCTCCTAATTCCCCTAA	inf	inf	0.184505	0	4.42347	0	0	0	0	6.96422	6.30619	0	0	0	0	7	8	low
PC-3p-66999_27	TCAATCACATAATGCACCACT	inf	inf	0.190737	0	4.42146	0	0	0	1.94556	8.954	2.36482	0	0	0	1.5	9	3	low
PC-3p-184859_7	TTTTGTGTCTGATTTCTTGGT	inf	inf	0.193163	0	4.09421	0	0	0	5.18816	0	7.09447	0	0	0	4	0	9	low
PC-3p-137156_11	TCAACCACATACTGTAGCACT	inf	inf	0.193327	0	1.86914	0	0	0	3.2426	0	2.36482	0	0	0	2.5	0	3	low
PC-3p-190364_7	ATCCCTCCTCAAATTCACCAAC	inf	inf	0.19544	0	3.13635	0	0	0	3.89112	0	5.51792	0	0	0	3	0	7	low
PC-3p-13233_139	CCTTTACTCTTTCCCTTTCCA	1.49396	0.579145	0.197901	11.5476	17.2516	11.3272	9.90171	13.4138	23.3467	13.431	14.9772	11	11.5	12.5	18	13.5	19	middle
PC-5p-13233_139	CCTTTACTCTTTCCCTTTCCA	1.49396	0.579145	0.197901	11.5476	17.2516	11.3272	9.90171	13.4138	23.3467	13.431	14.9772	11	11.5	12.5	18	13.5	19	middle
PC-3p-68236_27	TGAAATGCCATGAACAACGATC	1.37901	0.463638	0.19933	4.79839	6.61705	5.14874	6.02713	3.2193	7.78224	4.97444	7.09447	5	7	3	6	5	9	low
PC-5p-221552_6	CTTCTCACGAATGTTCGCAAC	inf	inf	0.203623	0	2.57144	0	0	0	0	2.98467	4.72964	0	0	0	0	3	6	low
PC-3p-140157_11	CACCCACCTTTTCTCTTTCCC	inf	inf	0.205482	0	1.69955	0	0	0	1.94556	0	3.1531	0	0	0	1.5	0	4	low
PC-3p-20133_93	TGTTTGAATAGGCAGTTATCC	1.59098	0.669918	0.218599	5.97164	9.50077	8.23798	6.45764	3.2193	12.9704	6.46677	9.06515	8	7.5	3	10	6.5	11.5	middle
PC-5p-38741_49	TTTATCACTGCCTCTCTTACA	2.03125	1.02237	0.223668	5.52824	11.2292	4.11899	6.02713	6.4386	10.3763	5.96933	17.342	4	7	6	8	6	22	middle
PC-3p-157088_9	AATCTCTCTCCCAATTCCCCAACC	inf	inf	0.224411	0	3.9541	0	0	0	0	3.97955	7.88274	0	0	0	0	4	10	low
PC-3p-181630_8	CTTCTTAACTGCGCCACATAG	inf	inf	0.230688	0	1.22321	0	0	0	0	2.48722	1.18241	0	0	0	0	2.5	1.5	low
PC-5p-141182_11	CATGTGAGCTGTCACCACTAC	inf	inf	0.235917	0	3.37244	0	0	0	0	6.96422	3.1531	0	0	0	0	7	4	low
PC-3p-7005_254	TTCCGTTGCCTCCACAAATCT	1.3719	0.456174	0.243239	34.1383	46.8342	42.2196	34.4407	25.7544	32.426	49.7444	58.3323	41	40	24	25	50	74	middle
PC-5p-105386_16	TGTGGCGCAGTTAAGAAGGGT	inf	inf	0.24394	0	2.23981	0	0	0	0	1.98978	4.72964	0	0	0	0	2	6	low
PC-3p-99393_17	TTCGTGGGATGAAAGGCTTTT	7.13258	2.83442	0.262621	0.861018	6.14129	0	2.58306	0	6.4852	11.9387	0	0	3	0	5	12	0	middle
PC-3p-116144_14	TTCAAGGAAGCTGTGGGAAGT	3.52199	1.81639	0.26529	1.89077	6.65925	3.08924	2.58306	0	3.89112	12.9335	3.1531	3	3	0	3	13	4	middle
PC-3p-180706_8	CTTTCCCATATCCCCAACCAA	inf	inf	0.27568	0	4.14798	0	0	0	0	2.98467	9.45929	0	0	0	0	3	12	low
PC-5p-92192_19	CCCTATGTACCAAATCACTCA	1.74167	0.800475	0.276476	2.22112	3.86848	0	3.44407	3.2193	3.89112	2.98467	4.72964	0	4	3	3	3	6	low
PC-3p-75722_24	TTTCCCCTTCCAAATTCCTTC	1.95733	0.96889	0.288211	3.47584	6.80339	7.20823	0	3.2193	5.18816	4.97444	10.2476	7	0	3	4	5	13	middle
PC-3p-106399_16	CATATGCTTTCTGATGTCCGA	inf	inf	0.294362	0	5.03059	0	0	0	0	11.9387	3.1531	0	0	0	0	12	4	middle
PC-5p-87640_20	TTGGGAGATTTGGAGACGGAT	3.4633	1.79215	0.307662	1.373	4.7551	4.11899	0	0	0	7.95911	6.30619	4	0	0	0	8	8	low
PC-3p-100511_17	TGCTCTTCTCAACTGTGCAGT	2.3651	1.2419	0.30882	1.02975	2.43546	3.08924	0	0	3.2426	2.48722	1.57655	3	0	0	2.5	2.5	2	low
PC-5p-114520_14	TGAGGGATTTGCTGAGGGAAA	1.72067	0.782972	0.309686	2.52102	4.33785	4.11899	3.44407	0	3.89112	5.96933	3.1531	4	4	0	3	6	4	low
PC-3p-98763_17	TCCCACCTCGAATCCTTGATT	2.60494	1.38125	0.319713	2.23401	5.81946	4.11899	2.58306	0	1.94556	4.477	11.0358	4	3	0	1.5	4.5	14	middle
PC-5p-51630_36	TGGTTTACCATCTCAATTGTC	1.41823	0.504092	0.329179	2.42732	3.44249	3.08924	2.58306	1.60965	2.59408	4.97444	2.75896	3	3	1.5	2	5	3.5	low
PC-3p-103945_16	TTTCCCTCCCCAAATCCCCAC	3.58471	1.84185	0.331768	0.514874	1.84567	1.54462	0	0	0	1.98978	3.54723	1.5	0	0	0	2	4.5	low
PC-3p-80451_22	CTCAACACTCTCCCCACTTATC	4.24105	2.08442	0.332837	3.20752	13.6033	6.17848	3.44407	0	3.89112	6.96422	29.9544	6	4	0	3	7	38	middle
PC-3p-104237_16	TCGACCACACAACGCACCACT	3.55608	1.83029	0.335956	1.373	4.88248	4.11899	0	0	5.18816	0	9.45929	4	0	0	4	0	12	low
PC-3p-108648_15	TTTGGCAATTCATTTGGCGTC	3.09704	1.63089	0.351641	0.686498	2.12611	2.05949	0	0	3.89112	2.48722	0	2	0	0	3	2.5	0	low
PC-3p-53444_35	AAATGTGCGGGTTCATAGATA	1.93183	0.949965	0.362317	4.29351	8.29431	10.2975	2.58306	0	9.07927	3.97955	11.8241	10	3	0	7	4	15	middle
PC-3p-205143_7	TCACACATACAACACACCACT	2.84773	1.50981	0.362558	1.0731	3.0559	0	0	3.2193	5.18816	3.97955	0	0	0	3	4	4	0	low
PC-5p-228499_6	AGTTGTCCCATCTGTACTGGTTAG	2.98651	1.57846	0.363041	0.861018	2.57144	0	2.58306	0	0	2.98467	4.72964	0	3	0	0	3	6	low
PC-3p-134668_11	ATCCCTCCTCAAATCCTCCAT	2.75388	1.46146	0.372887	1.0731	2.95519	0	0	3.2193	3.89112	4.97444	0	0	0	3	3	5	0	low
PC-5p-44046_43	TTTTTGTGACCACAATTGCTC	1.94565	0.960249	0.375325	5.0436	9.81306	3.08924	7.74917	4.2924	18.1585	4.97444	6.30619	3	9	4	14	5	8	middle
PC-3p-165770_9	TTGCTCTGCCTCTTCCCTGGC	2.41424	1.27157	0.377797	2.52102	6.08635	4.11899	3.44407	0	10.3763	0	7.88274	4	4	0	8	0	10	middle
PC-3p-144000_11	AAATCACTCCCCAAATCTCCC	4.28333	2.09873	0.385101	0.514874	2.20537	1.54462	0	0	0	1.49233	5.12378	1.5	0	0	0	1.5	6.5	low
PC-3p-6248_282	TTTTCCTCCGCAAATTCCTCC	1.33657	0.418531	0.385494	85.8164	114.699	94.2219	75.7696	87.4577	98.575	79.5911	165.932	91.5	88	81.5	76	80	210.5	middle
PC-3p-171905_8	TTGGCAGATTATTTGGGTCCA	3.26266	1.70605	0.386935	1.02975	3.35971	3.08924	0	0	0	2.98467	7.09447	3	0	0	0	3	9	low
PC-5p-167506_9	TGCCTCTGACATGACCGCTTG	3.26266	1.70605	0.386935	1.02975	3.35971	3.08924	0	0	0	2.98467	7.09447	3	0	0	0	3	9	low
PC-3p-83653_21	TCGGCATCACCATTGCACTT	2.83344	1.50255	0.404284	1.40912	3.99266	1.54462	0	2.68275	8.43076	0	3.54723	1.5	0	2.5	6.5	0	4.5	low
PC-3p-74853_24	CGAGACATTCGAGCCATTTGG	1.5457	0.628256	0.418539	3.15128	4.87091	5.14874	4.30509	0	6.4852	4.97444	3.1531	5	5	0	5	5	4	low
PC-5p-471688_3	TTTGTGGCCACAATTGCTTAA	inf	inf	0.42265	0	0.994888	0	0	0	0	2.98467	0	0	0	0	0	3	0	low
PC-3p-13431_137	ACCGTGTTTCTCTGTCTAAAG	1.48105	0.566616	0.422665	19.7255	29.2144	38.1006	14.6373	6.4386	29.8319	27.8569	29.9544	37	17	6	23	28	38	middle
PC-3p-61545_30	TTTAGGAAGTCATCTTTGGC	1.73431	0.794361	0.437056	10.5153	18.2369	25.7437	2.58306	3.2193	10.3763	19.8978	24.4365	25	3	3	8	20	31	middle
PC-5p-8920_203	TATTGGAGACTTGAGATGGTG	1.19885	0.261655	0.441104	19.6119	23.5118	25.7437	13.7763	19.3158	24.6437	17.908	27.9837	25	16	18	19	18	35.5	middle
PC-3p-94023_18	CTTTCCAAACACCTCCTCAAA	1.98555	0.989541	0.451545	2.5039	4.97163	0	0	7.5117	7.78224	3.97955	3.1531	0	0	7	6	4	4	low
PC-3p-21729_87	TTCAAGCCATTCGGGTCACAC	1.28706	0.36408	0.460627	14.2742	18.3718	13.3867	11.1932	18.2427	18.1585	10.9438	26.013	13	13	17	14	11	33	middle
PC-3p-56893_33	TTTTGAGGGATTTGAGCCATT	1.62905	0.704029	0.46744	2.42442	3.9495	5.66361	0	1.60965	3.2426	3.48211	5.12378	5.5	0	1.5	2.5	3.5	6.5	low
PC-5p-66592_27	CTGCGGCACGTGGCACTGCCA	1.63471	0.709035	0.472864	3.55077	5.80448	7.20823	3.44407	0	9.07927	5.96933	2.36482	7	4	0	7	6	3	low
PC-3p-29_74070	TCTTGCCCAGACCTCCCATACC	1.31966	0.400165	0.474942	11202.7	14783.7	15086.8	9751.89	8769.37	12945.7	9101.24	22304.2	14651	11326	8172	9981	9148	28295	high
PC-5p-57564_32	TTCATGGATTTGGGTAGGGAT	1.67167	0.74129	0.475337	1.8064	3.01971	1.54462	3.87458	0	1.94556	1.98978	5.12378	1.5	4.5	0	1.5	2	6.5	low
PC-5p-72140_25	TTTGAACTGGATTGGATGATG	1.55066	0.632882	0.479226	1.86264	2.88833	2.57437	3.01356	0	1.94556	1.98978	4.72964	2.5	3.5	0	1.5	2	6	low
PC-3p-72603_25	TTGGAGGGTAAAATGAAGGGA	1.23748	0.307411	0.485637	4.51138	5.58277	5.14874	5.16611	3.2193	3.89112	4.97444	7.88274	5	6	3	3	5	10	low
PC-5p-69948_26	ATGGTTGAGATTTACTGACAAT	1.26805	0.34261	0.510656	1.94779	2.46989	1.54462	2.15255	2.1462	3.2426	2.98467	1.18241	1.5	2.5	2	2.5	3	1.5	low
PC-3p-98932_17	AATCTCTTTTCAAATCCTTCAACC	2.11175	1.07844	0.523541	2.40274	5.074	7.20823	0	0	0	4.97444	10.2476	7	0	0	0	5	13	middle
PC-5p-53018_35	TGATGTGTTGTATGGTTGAAA	1.41159	0.497317	0.524023	2.32127	3.27668	3.08924	3.87458	0	2.59408	4.477	2.75896	3	4.5	0	2	4.5	3.5	low
PC-5p-74595_24	TAGGATGTGTCAATTTGGTCC	1.69595	0.762094	0.533273	1.4019	2.37755	2.05949	0	2.1462	0	3.97955	3.1531	2	0	2	0	4	4	low
PC-3p-7780_230	TGACTCTTGGGTTGTTGAGGC	1.26059	0.334098	0.536304	32.7524	41.2873	33.9817	35.3018	28.9737	23.3467	62.678	37.8372	33	41	27	18	63	48	middle
PC-3p-111156_15	TCCTCAAATCCCCAACCAATC	1.38423	0.469089	0.5489	2.46478	3.41183	3.08924	4.30509	0	3.89112	3.97955	2.36482	3	5	0	3	4	3	low
PC-3p-32406_59	ATTCTGCCAAAGCCTCACCTTGT	1.4915	0.576759	0.551237	10.0612	15.0062	17.5057	5.16611	7.5117	6.4852	10.9438	27.5896	17	6	7	5	11	35	middle
PC-3p-34021_56	TCTTGCGTCTGGGGTCAACAT	1.07749	0.107671	0.561808	5.86426	6.31867	5.66361	6.02713	5.90205	5.18816	7.46166	6.30619	5.5	7	5.5	4	7.5	8	low
PC-3p-27873_68	ACGCCATCAAGTTGCCATGCTC	1.27633	0.352003	0.578376	6.01131	7.67243	10.2975	3.44407	4.2924	9.72779	8.954	4.33551	10	4	4	7.5	9	5.5	middle
PC-3p-11776_155	CCCCTATCTAAATCCATGATC	1.13255	0.179577	0.582099	23.516	26.633	28.8329	26.6916	15.0234	22.0497	31.8364	26.013	28	31	14	17	32	33	middle
PC-3p-100962_17	TCCCTCTCCAAATCCTCCAT	1.66455	0.735131	0.625164	3.14705	5.23841	5.14874	0	4.2924	3.89112	0	11.8241	5	0	4	3	0	15	middle
PC-3p-206471_7	CACATCTGTGTCCCATTTTGT	2.44137	1.28769	0.627387	0.861018	2.10206	0	2.58306	0	0	0	6.30619	0	3	0	0	0	8	low
PC-3p-153527_10	AATCCCTCCCCAAATCCCCAT	1.49897	0.583968	0.644137	1.89077	2.83419	3.08924	2.58306	0	0	2.98467	5.51792	3	3	0	0	3	7	low
PC-3p-136272_11	ATTTCCTTTTCCAAATCCCTCATC	1.64109	0.714654	0.649058	1.4308	2.34807	0	0	4.2924	3.89112	0	3.1531	0	0	4	3	0	4	low
PC-3p-99933_17	GCACCCATACAACACACCACT	2.21592	1.14791	0.653827	2.1462	4.75581	0	0	6.4386	14.2674	0	0	0	0	6	11	0	0	middle
PC-3p-183635_8	TTGAAACAGAGATAGGATTAT	1.71887	0.781462	0.654841	1.71625	2.95001	5.14874	0	0	6.4852	0	2.36482	5	0	0	5	0	3	low
PC-3p-105755_16	CGTCGTTTTGGTCATTTGAGT	1.47525	0.560962	0.663661	2.17777	3.21276	3.08924	3.44407	0	6.4852	0	3.1531	3	4	0	5	0	4	low
PC-5p-189775_7	TTGCCCACCTCATCTATGAACC	2.1362	1.09505	0.664718	0.861018	1.83931	0	2.58306	0	0	0	5.51792	0	3	0	0	0	7	low
PC-3p-131003_12	TTGGTCCCTCTAGTTTTGCAC	1.45893	0.544914	0.693675	2.74599	4.00622	8.23798	0	0	3.89112	4.97444	3.1531	8	0	0	3	5	4	low
PC-3p-166056_9	TTTTGAGCTCCTAAACTAACA	1.9323	0.950317	0.697195	0.514874	0.994888	1.54462	0	0	0	2.98467	0	1.5	0	0	0	3	0	low
PC-5p-216492_6	TATGTGGGGTTTGGCATGATA	1.9323	0.950317	0.697195	1.02975	1.98978	3.08924	0	0	0	5.96933	0	3	0	0	0	6	0	low
PC-5p-73102_25	TCTTGCTTGGTGCTCTGCTGT	1.32276	0.403551	0.700222	2.11508	2.79775	0	4.7356	1.60965	1.94556	4.477	1.97069	0	5.5	1.5	1.5	4.5	2.5	low
PC-3p-165626_9	AATCCCTCCTCAAATCCCTTT	1.36	0.443604	0.708481	1.89077	2.57144	3.08924	2.58306	0	0	2.98467	4.72964	3	3	0	0	3	6	low
PC-3p-179061_8	AAATCCCTTCTCAAATCTTCCAAC	1.83103	0.872653	0.71628	1.14802	2.10206	0	3.44407	0	0	0	6.30619	0	4	0	0	0	8	low
PC-5p-13700_135	GTTTGGCTGGAGGATTTGGAAAAG	1.24536	0.316562	0.720324	34.3443	42.771	66.9336	14.6373	21.462	54.4756	13.9284	59.9088	65	17	20	42	14	76	middle
PC-3p-185120_7	AATCTCTCTTCAAATCCTCCAACC	1.78617	0.836872	0.725469	1.02975	1.83931	3.08924	0	0	0	0	5.51792	3	0	0	0	0	7	low
PC-3p-126481_12	TTCCCTTTCCAAATCCCCCAT	1.25533	0.328063	0.727011	1.65356	2.07575	2.05949	1.29153	1.60965	3.2426	2.98467	0	2	1.5	1.5	2.5	3	0	low
PC-3p-128561_12	CCTTTCCAAATCTCTCCCCAT	1.50584	0.59057	0.728923	2.23112	3.35971	6.69336	0	0	0	2.98467	7.09447	6.5	0	0	0	3	9	low
PC-5p-91598_19	TTGTGATCCACACCATTCATG	1.39992	0.485347	0.733436	1.373	1.92209	4.11899	0	0	2.59408	1.98978	1.18241	4	0	0	2	2	1.5	low
PC-3p-51202_37	TGTGAACATTTGTGAGGGGTC	1.10618	0.145586	0.735562	9.09502	10.0607	5.14874	10.3322	11.8041	12.9704	6.96422	10.2476	5	12	11	10	7	13	middle
PC-5p-88591_20	ATCAGTGACTCAAATGGCTCA	1.22715	0.295317	0.742507	3.13259	3.84418	6.17848	0	3.2193	5.18816	3.97955	2.36482	6	0	3	4	4	3	low
PC-5p-66328_28	GGTGGTTGAGATTTATTGGCA	1.62802	0.70312	0.747702	2.12452	3.45877	1.54462	0	4.82895	10.3763	0	0	1.5	0	4.5	8	0	0	middle
PC-3p-4195_406	CACGTGGGAGTTAGTGATTGG	1.04886	0.0688186	0.754652	76.2884	80.0157	94.7367	69.7425	64.386	86.9016	84.5655	68.5799	92	81	60	67	85	87	middle
PC-3p-20503_92	CGTTGGAAGTCTTTGAGGGTAT	1.12219	0.166311	0.756639	29.1325	32.692	21.6247	33.5797	32.193	14.2674	46.7598	37.0489	21	39	30	11	47	47	middle
PC-3p-21450_88	CTGTTCACTTCTCTTCTGTCAGT	1.24166	0.312266	0.76507	61.6073	76.4952	52.5171	33.5797	98.7252	156.942	22.8824	49.6613	51	39	92	121	23	63	middle
PC-3p-120114_13	CTTTCCAAATCCCTCCCCGT	1.36354	0.44736	0.781692	1.72204	2.34807	0	5.16611	0	3.89112	0	3.1531	0	6	0	3	0	4	low
PC-3p-224920_6	AATGGTTGAGATCCAAAGGGGGTTG	1.5064	0.591106	0.795281	0.861018	1.29704	0	2.58306	0	3.89112	0	0	0	3	0	3	0	0	low
PC-3p-43833_43	TTTCTATCTCCACGTATCAAC	1.09866	0.135742	0.809566	3.26744	3.5898	2.05949	5.59662	2.1462	3.2426	3.97955	3.54723	2	6.5	2	2.5	4	4.5	low
PC-3p-32021_60	TTTTGACATTTTCGGACCATT	1.07938	0.110208	0.850846	9.09769	9.8199	10.2975	13.7763	3.2193	6.4852	11.9387	11.0358	10	16	3	5	12	14	middle
PC-3p-108027_15	TTTGAGCCATTTGAGTCACCG	1.22025	0.287171	0.854753	4.46224	5.44502	13.3867	0	0	3.89112	2.98467	9.45929	13	0	0	3	3	12	middle
PC-3p-62523_29	AATCCCTCCTCAAATCCTCCGACC	1.06093	0.0853277	0.858392	2.35451	2.49796	3.08924	1.29153	2.68275	3.2426	1.49233	2.75896	3	1.5	2.5	2.5	1.5	3.5	low
PC-3p-118263_14	TGAACCATTTGAGTCACACTT	1.2882	0.365354	0.868813	2.05949	2.65304	6.17848	0	0	0	7.95911	0	6	0	0	0	8	0	low
PC-5p-100672_17	GGTCGCAGGAAAGATGGCACC	1.14011	0.189178	0.898236	2.39786	2.73383	0	1.29153	5.90205	5.83668	0	2.36482	0	1.5	5.5	4.5	0	3	low
PC-3p-123413_13	ATTTGACCCATAGAATTTGTAACC	1.1562	0.209391	0.90592	2.40274	2.77805	7.20823	0	0	0	5.96933	2.36482	7	0	0	0	6	3	low
PC-3p-30369_63	TTTTCGGACCATTTGAGCCAC	1.03062	0.0435183	0.910107	6.038	6.22291	6.17848	8.17967	3.75585	7.78224	4.97444	5.91206	6	9.5	3.5	6	5	7.5	low
PC-5p-25925_73	TGGTCAGTTACTGATCCTATC	1.05933	0.0831491	0.942582	35.8914	38.0208	23.6842	24.9695	59.0205	86.9016	16.9131	10.2476	23	29	55	67	17	13	middle
PC-3p-297517_4	CAATGGCGACACCAACGACGC	1.08683	0.120131	0.947115	1.93412	2.10206	0	2.58306	3.2193	0	0	6.30619	0	3	3	0	0	8	low
PC-3p-194361_7	ATCCCTCGTCAAATTCTCCAACCA	1.05717	0.0802075	0.955194	3.1904	3.37279	2.05949	0	7.5117	7.13372	2.98467	0	2	0	7	5.5	3	0	low
PC-3p-45743_41	TTAAATTGTCTTGCACCCAAC	1.04488	0.0633361	0.95722	9.27352	9.6897	22.6544	5.16611	0	9.07927	8.954	11.0358	22	6	0	7	9	14	middle
PC-5p-155485_10	CTAACACACTCATGTCCACCTT	1.03796	0.0537558	0.975598	1.00452	1.04266	0	3.01356	0	1.94556	0	1.18241	0	3.5	0	1.5	0	1.5	low
PC-5p-308696_4	ACAAGTGGTATCAGAGCTCGGATG	1.02067	0.0295168	0.989151	1.02975	1.05103	3.08924	0	0	0	0	3.1531	3	0	0	0	0	4	low
PC-3p-114893_14	TTTGGGTGAGCTGCACATACA	1.00904	0.0129818	0.989222	4.97291	5.01786	3.08924	8.61018	3.2193	0	7.95911	7.09447	3	10	3	0	8	9	low
PC-3p-127676_12	ATTTGAGCTATTTGAGTCACA	1.01254	0.0179742	0.991902	1.02975	1.04266	3.08924	0	0	1.94556	0	1.18241	3	0	0	1.5	0	1.5	low
PC-3p-86213_20	AATCCCTCTCTAAATTCCCCAACC	1.00214	0.00309105	0.997366	4.69879	4.70887	7.20823	6.88815	0	7.78224	3.97955	2.36482	7	8	0	6	4	3	low
PC-3p-3905_431	TGAGATGGTTGTGTCCGATGC	0.199017	-2.32904	0.00065219	78.6737	15.6574	73.112	77.0611	85.848	19.4556	12.9335	14.5831	71	89.5	80	15	13	18.5	middle
PC-3p-7886_227	TTGAGCCATTATGACCACAAA	0.447524	-1.15996	0.000915372	53.025	23.73	53.5468	50.8001	54.7281	22.0497	27.8569	21.2834	52	59	51	17	28	27	middle
PC-5p-16735_112	TCGTTGACCTATTCATCCACT	0.4015	-1.31653	0.00181208	14.9419	5.99919	14.4165	13.7763	16.6331	4.53964	5.96933	7.4886	14	16	15.5	3.5	6	9.5	middle
PC-3p-1581_1049	GTTCAGTGAAGCTGTGGAAAG	0.307877	-1.69957	0.00258205	495.22	152.467	543.706	432.231	509.723	127.11	144.259	186.033	528	502	475	98	145	236	middle
PC-5p-16074_116	TTTTCTGGTCACAATGGCTCA	0.480918	-1.05614	0.00407641	12.6177	6.06806	11.8421	14.2068	11.8041	4.53964	6.96422	6.70033	11.5	16.5	11	3.5	7	8.5	middle
PC-5p-96190_18	CAAATAGTGTACGGACAAACT	-inf	-inf	0.00417113	5.87149	0	5.14874	6.02713	6.4386	0	0	0	5	7	6	0	0	0	low
PC-5p-172703_8	AGTACAAGTGAGAGATAGGACAAG	-inf	-inf	0.00560993	1.79706	0	2.05949	1.72204	1.60965	0	0	0	2	2	1.5	0	0	0	low
PC-3p-144227_11	ACCTTTTAGTGGTCGACTGGTTGG	-inf	-inf	0.00560993	3.59412	0	4.11899	3.44407	3.2193	0	0	0	4	4	3	0	0	0	low
PC-5p-159094_9	TTGCTTTATGCTTTCGGTGCC	-inf	-inf	0.00737878	3.88113	0	4.11899	4.30509	3.2193	0	0	0	4	5	3	0	0	0	low
PC-3p-102505_16	ACATCGCTTTGACATTTTCGGGCC	-inf	-inf	0.0103759	5.28303	0	6.17848	4.30509	5.3655	0	0	0	6	5	5	0	0	0	low
PC-3p-51104_37	TCCTACTCAAATCCAAGATCC	-inf	-inf	0.0125398	18.513	0	17.5057	15.4983	22.5351	0	0	0	17	18	21	0	0	0	middle
PC-3p-40008_48	AGTCACAAATCTTTCATGACCATT	0.234381	-2.09308	0.0136417	6.19306	1.45153	7.7231	6.02713	4.82895	0	1.98978	2.36482	7.5	7	4.5	0	2	3	low
PC-3p-125841_13	AAATCCCTCCTCAAATCCCCAACC	-inf	-inf	0.0144364	6.83054	0	8.23798	6.88815	5.3655	0	0	0	8	8	5	0	0	0	low
PC-3p-69_25219	TAAATGCGATCCCTTGGGAAT	0.205575	-2.28226	0.0155972	7666.19	1575.98	6861.2	6870.07	9267.29	1644.65	1371.95	1711.34	6663	7979	8636	1268	1379	2171	high
PC-3p-149198_10	AATCAGTCTTCAAATCCCCCAACC	-inf	-inf	0.0176714	3.30711	0	4.11899	2.58306	3.2193	0	0	0	4	3	3	0	0	0	low
PC-3p-154737_10	AACGGTGGAGAAACTTTCATGATC	-inf	-inf	0.0176714	3.30711	0	4.11899	2.58306	3.2193	0	0	0	4	3	3	0	0	0	low
PC-3p-147851_10	AATTCCTCTTCAAATCCCCCAACC	-inf	-inf	0.0176714	3.30711	0	4.11899	2.58306	3.2193	0	0	0	4	3	3	0	0	0	low
PC-3p-1726_961	CGATCGGATTGTGTGCACGTA	0.272937	-1.87336	0.0178599	442.336	120.73	403.661	381.431	541.916	132.298	93.5195	136.371	392	443	505	102	94	173	middle
PC-3p-11425_160	TGTGGCTCCTGGGGGCATTGGAGC	0.206082	-2.27871	0.01893	118.846	24.4921	145.194	126.57	84.7749	7.78224	27.8569	37.8372	141	147	79	6	28	48	middle
PC-3p-70854_26	ATTTGTCTTTCCAAATCCCTCCCC	0.147369	-2.7625	0.0189825	7.132	1.05103	7.20823	7.74917	6.4386	0	0	3.1531	7	9	6	0	0	4	low
PC-3p-9651_188	TCAACCATACAACGCACCACT	0.577508	-0.792086	0.0191943	21.2793	12.289	19.5652	20.6644	23.6082	14.2674	13.9284	8.67102	19	24	22	11	14	11	middle
PC-5p-14349_129	TGATCCACACCACTCATGATT	0.0370487	-4.75443	0.0197814	35.009	1.29704	38.1006	24.539	42.3875	3.89112	0	0	37	28.5	39.5	3	0	0	middle
PC-3p-105853_16	CTGTGTCCGGTTTTGTGTTCT	0.172141	-2.53834	0.0209908	7.70601	1.32652	7.20823	9.4712	6.4386	0	3.97955	0	7	11	6	0	4	0	low
PC-5p-34657_55	TTGGAAAATTTGGGGAGGGAT	0.281607	-1.82824	0.0217578	15.2188	4.28573	17.5057	12.0543	16.0965	0	4.97444	7.88274	17	14	15	0	5	10	middle
PC-3p-22987_82	AAGTTTGTCCGTACACTATTT	0.439265	-1.18684	0.0231508	53.7415	23.6068	63.8443	53.3831	43.9971	26.5893	19.4003	24.8306	62	62	41	20.5	19.5	31.5	middle
PC-5p-10791_169	TGATCCACACCACTCATGATG	0.0382655	-4.70781	0.0234922	51.9993	1.98978	46.3386	68.8815	40.7778	0	5.96933	0	45	80	38	0	6	0	middle
PC-3p-96887_18	AATCTCTCCTCAAATCTCCCAATC	0.14033	-2.8331	0.0235769	3.74485	0.525516	3.60411	3.87458	3.75585	0	0	1.57655	3.5	4.5	3.5	0	0	2	low
PC-3p-168622_9	ATTCCCTCCCTGTTTCCTTTT	-inf	-inf	0.0253341	4.99602	0	6.17848	3.44407	5.3655	0	0	0	6	4	5	0	0	0	low
PC-3p-37557_51	TCATTCATACAACACACCACT	0.11351	-3.13911	0.0255476	16.2039	1.83931	21.1098	10.3322	17.1696	0	0	5.51792	20.5	12	16	0	0	7	middle
PC-3p-71194_25	AATCCCTCTCCAAATCTCCTAACC	0.155482	-2.68518	0.0258009	6.75985	1.05103	8.23798	7.74917	4.2924	0	0	3.1531	8	9	4	0	0	4	low
PC-3p-32594_59	ATTCTTCCATCACCATTTTCT	0.510645	-0.969606	0.0294004	35.3383	18.0453	43.2494	32.7187	30.0468	15.5645	14.9233	23.6482	42	38	28	12	15	30	middle
PC-3p-129106_12	ATTTCTCTTTTCAATTTCCTCCTC	-inf	-inf	0.0305349	4.85463	0	6.17848	5.16611	3.2193	0	0	0	6	6	3	0	0	0	low
PC-3p-91294_19	ATTTCTCTTTTCAAATCCCTCCCC	-inf	-inf	0.030659	7.58773	0	10.2975	6.02713	6.4386	0	0	0	10	7	6	0	0	0	middle
PC-3p-72631_25	AAATCCCTCTCTAAATCCTCCAAC	0.110976	-3.17168	0.0313153	7.1031	0.788274	9.26772	7.74917	4.2924	0	0	2.36482	9	9	4	0	0	3	low
PC-3p-6962_255	TTTTGACAGTTTCAAGCCATT	0.356379	-1.48851	0.0315589	35.9786	12.822	39.1304	43.0509	25.7544	16.8615	12.9335	8.67102	38	50	24	13	13	11	middle
PC-5p-66989_27	TGATCCACACCACTCATGATGT	-inf	-inf	0.0321442	12.7641	0	9.26772	17.2204	11.8041	0	0	0	9	20	11	0	0	0	middle
PC-5p-104350_16	AATAATCGTGAAAGCTTTGTGACC	-inf	-inf	0.0332798	5.14164	0	6.17848	6.02713	3.2193	0	0	0	6	7	3	0	0	0	low
PC-5p-237900_5	CGAGGAGTTGAGTCCCGATAAAGT	-inf	-inf	0.0336295	4.00806	0	5.14874	2.58306	4.2924	0	0	0	5	3	4	0	0	0	low
PC-3p-126956_12	ACATCAATGGTTGAGATCCAAAGG	-inf	-inf	0.0336295	4.00806	0	5.14874	2.58306	4.2924	0	0	0	5	3	4	0	0	0	low
PC-5p-45048_42	TGATCCACACCACTCATGAT	-inf	-inf	0.0344069	8.1084	0	6.69336	11.1932	6.4386	0	0	0	6.5	13	6	0	0	0	middle
PC-3p-76994_23	GTGTGTCACATAAGATGGTAAACC	-inf	-inf	0.0356244	7.51704	0	10.2975	6.88815	5.3655	0	0	0	10	8	5	0	0	0	middle
PC-5p-36833_52	TCTAAAGTGGTGTGTTGTATG	0.101797	-3.29623	0.0391751	7.74357	0.788274	9.26772	4.30509	9.6579	0	0	2.36482	9	5	9	0	0	3	low
PC-5p-95711_18	GTAGAGGGCTCAAATTCTGTGGCT	0.151653	-2.72115	0.0405586	10.3958	1.57655	14.4165	10.3322	6.4386	0	0	4.72964	14	12	6	0	0	6	middle
PC-3p-80584_22	AGAAAATTTGGTGTCCCTATCATT	-inf	-inf	0.0414782	7.38587	0	9.26772	4.30509	8.5848	0	0	0	9	5	8	0	0	0	low
PC-5p-172836_8	AAACACAGAATGAGACACATATGT	-inf	-inf	0.041869	3.65036	0	5.14874	2.58306	3.2193	0	0	0	5	3	3	0	0	0	low
PC-5p-11209_163	CGTGATGTTGGTCCGGCTCATT	0.233349	-2.09944	0.0448336	26.5996	6.20699	35.5263	20.6644	23.6082	7.13372	5.96933	5.51792	34.5	24	22	5.5	6	7	middle
PC-3p-95688_18	ATTTCGAGCCATTTGAACCACAAA	-inf	-inf	0.0459928	4.28062	0	6.17848	3.44407	3.2193	0	0	0	6	4	3	0	0	0	low
PC-3p-120498_13	AATCACTTCCTAAATCCCCCAACC	-inf	-inf	0.0459928	4.28062	0	6.17848	3.44407	3.2193	0	0	0	6	4	3	0	0	0	low
PC-5p-91997_19	AACTCCTTCTGGATCTCAACCATT	0.157428	-2.66723	0.0468741	3.33813	0.525516	2.05949	4.7356	3.2193	0	0	1.57655	2	5.5	3	0	0	2	low
PC-3p-69601_26	AGGATTTGATGAGAGAAATGGAAA	0.108315	-3.2067	0.0478016	7.27762	0.788274	7.20823	10.3322	4.2924	0	0	2.36482	7	12	4	0	0	3	middle
PC-5p-63459_29	ATAGTAAGGGGACACATGATCACT	0.0500374	-4.32085	0.04928	15.7537	0.788274	20.5949	18.0814	8.5848	0	0	2.36482	20	21	8	0	0	3	middle
PC-3p-106103_16	ATTCGAGCCATTCTGACTATGAAA	0.126284	-2.98526	0.0510516	6.24208	0.788274	9.26772	5.16611	4.2924	0	0	2.36482	9	6	4	0	0	3	low
PC-3p-46779_40	AATTTAACATGATATCAGAGCCTT	-inf	-inf	0.0540756	15.5287	0	16.476	21.5255	8.5848	0	0	0	16	25	8	0	0	0	middle
PC-3p-99634_17	TAAGCCATTTGAGCCATTGTT	-inf	-inf	0.0548174	5.3724	0	5.14874	7.74917	3.2193	0	0	0	5	9	3	0	0	0	low
PC-3p-49271_38	AAAAATGTATTCCGATCGAGGGGC	0.0969333	-3.36686	0.0556236	5.42142	0.525516	6.69336	6.88815	2.68275	0	0	1.57655	6.5	8	2.5	0	0	2	low
PC-3p-161579_9	AATCCCTTCCTAAATCCTCCAACC	0.181158	-2.46468	0.0564183	2.17566	0.394137	3.08924	1.29153	2.1462	0	0	1.18241	3	1.5	2	0	0	1.5	low
PC-5p-109471_15	AGTGTATGGTTGAGATTTACTGAC	-inf	-inf	0.0568423	2.91407	0	4.11899	3.01356	1.60965	0	0	0	4	3.5	1.5	0	0	0	low
PC-5p-3429_481	AAGAGCTCTGATACCATGTTGAAT	0.145464	-2.78127	0.0573863	183.958	26.7592	227.574	221.282	103.018	23.3467	38.8006	18.1303	221	257	96	18	39	23	middle
PC-3p-106557_16	TCCCTCCTCAAATCATCCAAC	0.0899812	-3.47423	0.0577441	8.76043	0.788274	8.23798	5.16611	12.8772	0	0	2.36482	8	6	12	0	0	3	middle
PC-5p-40823_47	TCAATGGCTTTTGTTATCCCA	0.239692	-2.06075	0.058412	10.5495	2.52863	13.3867	6.45764	11.8041	1.94556	2.48722	3.1531	13	7.5	11	1.5	2.5	4	middle
PC-5p-118997_14	AACACTCTCTTTATTACATGATGT	-inf	-inf	0.0613764	6.68915	0	8.23798	8.61018	3.2193	0	0	0	8	10	3	0	0	0	low
PC-3p-85092_20	ATTCCGATCGAGGGGCTATCGAT	-inf	-inf	0.0617351	5.59304	0	7.20823	6.88815	2.68275	0	0	0	7	8	2.5	0	0	0	low
PC-3p-71230_25	AATCCTTCCTCAAATTCTCCAACC	0.170227	-2.55446	0.0626173	12.3486	2.10206	13.3867	17.2204	6.4386	0	0	6.30619	13	20	6	0	0	8	middle
PC-3p-11087_165	CTTAACATGTGTCTTAAGGGTACA	0.259619	-1.94553	0.0636097	55.5318	14.4171	69.5079	63.2849	33.8027	16.213	14.4259	12.6124	67.5	73.5	31.5	12.5	14.5	16	middle
PC-3p-3475_476	ATGGTAGAGAAGTGGTTTGGGACA	0.0050604	-7.62653	0.0656309	155.773	0.788274	223.455	164.455	79.4094	0	0	2.36482	217	191	74	0	0	3	middle
PC-3p-17716_106	CATACAACGCACCACTCTAGA	0.522414	-0.936735	0.0661555	17.8761	9.33873	22.1396	15.9288	15.56	14.2674	5.47189	8.27688	21.5	18.5	14.5	11	5.5	10.5	middle
PC-5p-85200_20	AGAACTAAAACCTATGGCTGCAAC	-inf	-inf	0.0668429	6.45839	0	9.26772	6.88815	3.2193	0	0	0	9	8	3	0	0	0	low
PC-5p-26104_73	AGAACACGTCTCAATTAGGTTGAC	0.019506	-5.67994	0.0672547	53.8825	1.05103	79.2905	53.3831	28.9737	0	0	3.1531	77	62	27	0	0	4	middle
PC-5p-9068_200	CCCAATAGTCTCAGGAGTCACACG	0.221184	-2.17668	0.0677989	251.497	55.6272	351.144	244.529	158.819	75.2283	42.7802	48.873	341	284	148	58	43	62	middle
PC-5p-104974_16	AATAATTGAGAGTGTATTGAGACA	-inf	-inf	0.0681404	5.02915	0	4.11899	7.74917	3.2193	0	0	0	4	9	3	0	0	0	low
PC-5p-101751_16	TATCGTTGACCTATTCATCCA	-inf	-inf	0.0681404	2.51458	0	2.05949	3.87458	1.60965	0	0	0	2	4.5	1.5	0	0	0	low
PC-5p-128548_12	AAAATTTATGACCCTTGGATTACC	-inf	-inf	0.0690662	1.99681	0	3.08924	1.29153	1.60965	0	0	0	3	1.5	1.5	0	0	0	low
PC-5p-162235_9	TAGGTAACTCAAATTTTTGTGGCT	-inf	-inf	0.0690662	3.99361	0	6.17848	2.58306	3.2193	0	0	0	6	3	3	0	0	0	low
PC-3p-130177_12	ATAGCACTCTAGGAAACTTTAGAG	-inf	-inf	0.0690662	3.99361	0	6.17848	2.58306	3.2193	0	0	0	6	3	3	0	0	0	low
PC-5p-36220_53	GAAAAATAATGTGTGGTTCAGATT	-inf	-inf	0.0691679	18.331	0	25.7437	20.6644	8.5848	0	0	0	25	24	8	0	0	0	middle
PC-3p-52678_36	TGAAATACTCATCTGGGCAAG	-inf	-inf	0.0718341	30.7778	0	22.6544	48.217	21.462	0	0	0	22	56	20	0	0	0	middle
PC-3p-99575_17	TTGAGCCATTATGACCACAAAT	0.244707	-2.03087	0.0726224	4.29507	1.05103	5.14874	3.44407	4.2924	0	0	3.1531	5	4	4	0	0	4	low
PC-5p-105990_16	CTAAAGTGGTGTGTTGTATGGGTG	-inf	-inf	0.0748578	2.62706	0	4.11899	2.15255	1.60965	0	0	0	4	2.5	1.5	0	0	0	low
PC-5p-59335_31	TGTCATGAAAATCATCTGCAC	0.0588837	-4.08599	0.0759439	6.69348	0.394137	10.2975	6.02713	3.75585	0	0	1.18241	10	7	3.5	0	0	1.5	middle
PC-3p-151928_10	AATCCCTCCTCAAATTCTGCAACC	0.251288	-1.99259	0.0766136	4.18258	1.05103	3.08924	5.16611	4.2924	0	0	3.1531	3	6	4	0	0	4	low
PC-3p-115569_14	AAAGGTCACAAGTCTTTCATGATC	0.170479	-2.55233	0.077591	2.31193	0.394137	3.60411	1.72204	1.60965	0	0	1.18241	3.5	2	1.5	0	0	1.5	low
PC-5p-151334_10	ATCATTCAACACTTGATTCAAATG	0.170479	-2.55233	0.077591	2.31193	0.394137	3.60411	1.72204	1.60965	0	0	1.18241	3.5	2	1.5	0	0	1.5	low
PC-3p-18877_99	ATGTGCCAACCTAGTTGGGATGTG	0.10509	-3.2503	0.079111	45.6227	4.79449	65.9038	47.356	23.6082	3.89112	4.97444	5.51792	64	55	22	3	5	7	middle
PC-3p-118155_14	AGTCCCTTCTTAAATCTCCCAACC	0.138177	-2.85541	0.079484	7.60642	1.05103	9.26772	10.3322	3.2193	0	0	3.1531	9	12	3	0	0	4	middle
PC-3p-70241_26	TCAACATAGTATCAGAATCATTGG	0.149124	-2.74542	0.0800578	6.16705	0.919653	7.20823	8.61018	2.68275	0	0	2.75896	7	10	2.5	0	0	3.5	low
PC-3p-85410_20	TTTGCATGCCTTGTCCACCTC	0.34008	-1.55605	0.0810687	7.67711	2.61083	9.26772	9.4712	4.2924	3.89112	0	3.94137	9	11	4	3	0	5	low
PC-5p-3224_513	AATCACTAACCCTCACGTGTGTGT	0.260254	-1.94201	0.0818118	224.473	58.4201	303.775	241.946	127.699	55.7727	47.7546	71.7329	295	281	119	43	48	91	middle
PC-3p-12413_148	AATCGCTTCTTAAATCCCCCAACC	0.329363	-1.60225	0.0823064	37.3587	12.3046	52.5171	37.0238	22.5351	9.07927	4.97444	22.86	51	43	21	7	5	29	middle
PC-3p-62078_30	AGATTCACCCTTTGTCTCGCGTCT	0.276814	-1.85301	0.0830549	36.9592	10.2308	50.4576	37.8848	22.5351	3.89112	0	26.8013	49	44	21	3	0	34	middle
PC-5p-55518_34	ATGAAAACCATCTGCACCGTTAGA	0.113944	-3.1336	0.0845144	5.82091	0.663259	8.75285	6.02713	2.68275	0	1.98978	0	8.5	7	2.5	0	2	0	low
PC-3p-140775_11	ATTATATAAAGTCAACACTTGAGT	-inf	-inf	0.0845425	5.94641	0	5.14874	9.4712	3.2193	0	0	0	5	11	3	0	0	0	low
PC-3p-201450_7	ATTTCTCTTTTCAAATCCCTTCCC	-inf	-inf	0.0869571	6.51463	0	10.2975	6.02713	3.2193	0	0	0	10	7	3	0	0	0	middle
PC-5p-28380_67	TGATCCACACCACTCATGATTT	-inf	-inf	0.0874761	11.4207	0	12.357	4.7356	17.1696	0	0	0	12	5.5	16	0	0	0	middle
PC-3p-67219_27	TTAAACCATTGTGGCCACAAA	-inf	-inf	0.0876661	8.44009	0	6.17848	13.7763	5.3655	0	0	0	6	16	5	0	0	0	middle
PC-5p-108604_15	TGTGCACAAAATCCGATCACT	-inf	-inf	0.0892962	8.12152	0	3.08924	9.4712	11.8041	0	0	0	3	11	11	0	0	0	middle
PC-3p-106568_16	AATCCCTCTTCAAATTCCCTAACC	0.266938	-1.90543	0.0923663	3.93737	1.05103	5.14874	3.44407	3.2193	0	0	3.1531	5	4	3	0	0	4	low
PC-3p-64436_28	AATCTCTCCTCAAATTTCCCAACC	0.20816	-2.26424	0.0930585	11.3606	2.36482	12.357	16.3593	5.3655	0	0	7.09447	12	19	5	0	0	9	middle
PC-5p-146284_10	TCTGTTCCCCTGTTCCAATTCACT	-inf	-inf	0.0956668	4.33686	0	7.20823	2.58306	3.2193	0	0	0	7	3	3	0	0	0	low
PC-3p-166627_9	ATTTCTCTTTTCAAATTCCTCATC	-inf	-inf	0.0982673	6.22763	0	10.2975	5.16611	3.2193	0	0	0	10	6	3	0	0	0	middle
PC-3p-98718_17	AGCATCAGCTAAAAAGTCCGTGAC	0.0855873	-3.54646	0.0982829	4.60509	0.394137	6.17848	6.02713	1.60965	0	0	1.18241	6	7	1.5	0	0	1.5	low
PC-3p-76997_23	CAACTACACAGTACATCACTT	0.0929292	-3.42772	0.0983451	5.35294	0.497444	8.75285	3.01356	4.2924	0	1.49233	0	8.5	3.5	4	0	1.5	0	low
PC-3p-2281_717	TTTGTCCGTACACTATTTGTT	0.703225	-0.507941	0.0997851	145.005	101.971	131.808	128.292	174.915	101.818	105.956	98.1401	128	149	163	78.5	106.5	124.5	middle
PC-3p-35837_53	ATGAGACAGACAATGAGACAGAGA	0.158118	-2.66093	0.10205	31.2189	4.93626	46.3386	34.4407	12.8772	0	2.98467	11.8241	45	40	12	0	3	15	middle
PC-3p-61303_30	AATCCCTCGTCAAATCCTCTAACC	0.290746	-1.78217	0.103365	8.36361	2.43168	11.3272	9.4712	4.2924	1.94556	2.98467	2.36482	11	11	4	1.5	3	3	middle
PC-3p-42085_45	AGGCCTCTTCACTTATAGTCAATT	0.0775862	-3.68806	0.103522	22.983	1.78316	21.6247	36.5933	10.731	0	2.98467	2.36482	21	42.5	10	0	3	3	middle
PC-5p-45916_41	GAATGTTGGAGTCTTTGAGATC	0.317377	-1.65573	0.104615	31.9345	10.1353	26.7734	46.495	22.5351	0	5.96933	24.4365	26	54	21	0	6	31	middle
PC-5p-99710_17	ATTTTAGGATTCGTTGAGTATATC	-inf	-inf	0.105578	6.71226	0	11.3272	3.44407	5.3655	0	0	0	11	4	5	0	0	0	middle
PC-3p-102930_16	GTTGTCCCACATTGGTTAGGGGAG	-inf	-inf	0.107069	6.53488	0	4.11899	11.1932	4.2924	0	0	0	4	13	4	0	0	0	middle
PC-5p-70408_26	ATAGTGTACGGACAAACTCTA	0.297847	-1.74735	0.107309	9.74682	2.90307	14.4165	5.16611	9.6579	0	3.97955	4.72964	14	6	9	0	4	6	middle
PC-3p-61827_30	TTTGACATTTTCGGGCCATTT	0.364675	-1.45532	0.110002	3.57967	1.30541	5.14874	3.44407	2.1462	1.94556	0	1.97069	5	4	2	1.5	0	2.5	low
PC-5p-35151_54	TTAACTCCGAAACCGGGAACCC	0.216249	-2.20924	0.11409	19.7171	4.2638	14.4165	31.8577	12.8772	6.4852	0	6.30619	14	37	12	5	0	8	middle
PC-5p-78721_22	TCTGGCCCACCCCATATCCAAAGG	0.287357	-1.79909	0.115135	3.65759	1.05103	4.63386	2.58306	3.75585	0	0	3.1531	4.5	3	3.5	0	0	4	low
PC-5p-52982_35	AATCCTCCTTGCAACGGCTGAGAT	0.165374	-2.59619	0.116212	12.032	1.98978	20.0801	9.04069	6.97515	0	5.96933	0	19.5	10.5	6.5	0	6	0	middle
PC-5p-93963_18	AAAAAAGCCCAAGAATCAACTTGC	-inf	-inf	0.118927	7.83139	0	13.3867	6.88815	3.2193	0	0	0	13	8	3	0	0	0	middle
PC-3p-113029_14	AATTCCCTTTTTAAATCCCTCTTC	-inf	-inf	0.120244	4.68011	0	8.23798	2.58306	3.2193	0	0	0	8	3	3	0	0	0	low
PC-3p-132103_12	TTGACATACTCCGCCAAGTAC	0.279729	-1.8379	0.121247	2.37107	0.663259	2.05949	3.44407	1.60965	0	1.98978	0	2	4	1.5	0	2	0	low
PC-3p-47867_39	GTTTTGTCGGGACTCACCTCTTCA	0.0563345	-4.14984	0.122181	37.3139	2.10206	64.8741	22.3865	24.6813	0	0	6.30619	63	26	23	0	0	8	middle
PC-3p-78564_23	AAATCTCTCCTCAAATCTCACAGC	0.081552	-3.61614	0.123172	4.83295	0.394137	7.7231	5.16611	1.60965	0	0	1.18241	7.5	6	1.5	0	0	1.5	low
PC-3p-62800_29	AATCCTTCCTCAAATACCCCAACC	0.263656	-1.92327	0.125019	6.97616	1.83931	8.23798	9.4712	3.2193	0	0	5.51792	8	11	3	0	0	7	low
PC-3p-53928_35	AATTTTGAGCCATTGTGACCACAA	0.0954503	-3.38911	0.125939	5.21155	0.497444	8.75285	4.7356	2.1462	0	1.49233	0	8.5	5.5	2	0	1.5	0	low
PC-3p-34244_56	AAAAAATTGTGACCCTCTAGCATT	0.202965	-2.3007	0.126367	15.5979	3.16582	21.6247	19.8034	5.3655	0	3.97955	5.51792	21	23	5	0	4	7	middle
PC-3p-54493_34	ATTTTCTCACTTCCTTGTCCAACC	-inf	-inf	0.127609	11.5062	0	12.357	18.9424	3.2193	0	0	0	12	22	3	0	0	0	middle
PC-5p-95689_18	ATTCATGTCCCCATGTCCCAAATC	0.180669	-2.46858	0.130123	7.27183	1.31379	12.357	5.16611	4.2924	0	0	3.94137	12	6	4	0	0	5	middle
PC-3p-120334_13	AAATCTCTTTTCAAATCTCCCAAC	0.158401	-2.65835	0.130216	4.97646	0.788274	7.7231	5.59662	1.60965	0	0	2.36482	7.5	6.5	1.5	0	0	3	low
PC-5p-150850_10	TGATCCACACCACTCATTT	-inf	-inf	0.130619	6.91413	0	12.357	5.16611	3.2193	0	0	0	12	6	3	0	0	0	middle
PC-5p-60400_31	AGTATTTGCGACGGCATCATTTGC	-inf	-inf	0.131537	11.1096	0	19.5652	9.4712	4.2924	0	0	0	19	11	4	0	0	0	middle
PC-5p-93784_18	TAGTCTGTTGTTCGCAATGTTGGT	0.102091	-3.29207	0.131728	6.35235	0.64852	9.26772	8.17967	1.60965	1.94556	0	0	9	9.5	1.5	1.5	0	0	low
PC-3p-91156_19	AATCCCTCTTCAAATTCCTCAACC	0.300797	-1.73314	0.131909	5.24123	1.57655	4.11899	5.16611	6.4386	0	0	4.72964	4	6	6	0	0	6	low
PC-5p-72913_25	TCGCAGGAAAGATGGCACCGGA	0.269305	-1.89269	0.132524	10.1515	2.73383	4.11899	15.0678	11.2676	5.83668	0	2.36482	4	17.5	10.5	4.5	0	3	middle
PC-5p-64118_29	TAGTGATGTGTTAAGAAGATG	0.20152	-2.31101	0.134712	8.22821	1.65815	10.2975	2.58306	11.8041	0	4.97444	0	10	3	11	0	5	0	middle
PC-3p-42552_45	AATCTACCGGACTGTTAGTCTTGG	0.117432	-3.09011	0.135929	15.6628	1.83931	26.7734	13.7763	6.4386	0	0	5.51792	26	16	6	0	0	7	middle
PC-5p-41899_45	TGGTTTACCATCTTATGTGGCACA	-inf	-inf	0.1369	9.30388	0	13.3867	12.9153	1.60965	0	0	0	13	15	1.5	0	0	0	middle
PC-5p-37861_50	AGGCAAAACCTCCATTGGCAGC	-inf	-inf	0.137131	15.5748	0	18.5354	24.9695	3.2193	0	0	0	18	29	3	0	0	0	middle
PC-3p-45545_42	AAGGGTCACGAAACTTTCATGATT	0.421851	-1.2452	0.138362	10.9511	4.61972	15.4462	7.74917	9.6579	5.18816	0	8.67102	15	9	9	4	0	11	middle
PC-3p-79339_22	CGTGACTGTGGAGAAGAAGTGG	0.35336	-1.50079	0.141557	6.31489	2.23143	9.26772	6.45764	3.2193	1.94556	1.98978	2.75896	9	7.5	3	1.5	2	3.5	low
PC-5p-80764_22	TGATGAAGAGATGAGATGATT	0.300727	-1.73347	0.142401	5.51379	1.65815	5.14874	6.02713	5.3655	0	4.97444	0	5	7	5	0	5	0	low
PC-3p-121225_13	AAATCCCTCTCCAAATTCTCCAAC	0.176923	-2.49881	0.142908	5.94062	1.05103	10.2975	4.30509	3.2193	0	0	3.1531	10	5	3	0	0	4	middle
PC-3p-78754_22	AAATCCCTCTTCAAATCTTCCAAC	-inf	-inf	0.143048	8.51788	0	15.4462	6.88815	3.2193	0	0	0	15	8	3	0	0	0	middle
PC-3p-74244_24	AATCGCTTCTCAAATCGCTCAACC	0.173939	-2.52334	0.143839	9.06378	1.57655	14.9313	9.04069	3.2193	0	0	4.72964	14.5	10.5	3	0	0	6	middle
PC-3p-27014_70	ATTTGAGCCACAAAATTTGGGCCC	0.0769789	-3.69939	0.144483	11.9468	0.919653	21.1098	9.90171	4.82895	0	0	2.75896	20.5	11.5	4.5	0	0	3.5	middle
PC-3p-3315_497	TTTTGACAGTTTTGGACCATT	0.626096	-0.675545	0.145779	77.0116	48.2166	99.3706	71.034	60.6302	68.7431	44.77	31.1368	96.5	82.5	56.5	53	45	39.5	middle
PC-3p-31318_61	ATTAAATCGTGTGATTGTGAGTGA	0.0741504	-3.7534	0.146796	21.2615	1.57655	26.7734	32.7187	4.2924	0	0	4.72964	26	38	4	0	0	6	middle
PC-5p-3059_542	GTCTCAATCAATTATGGTCGGTCA	0.0701269	-3.83389	0.147267	185.077	12.9789	175.057	319.007	61.1667	18.1585	8.954	11.8241	170	370.5	57	14	9	15	middle
PC-3p-41413_46	AAAAGATCAGATTGGGCATCGTCG	0.432966	-1.20767	0.148512	10.6993	4.63245	13.3867	13.3458	5.3655	5.18816	3.97955	4.72964	13	15.5	5	4	4	6	middle
PC-3p-78176_23	TTCCGATCGAGGGGCTATCGAT	0.263136	-1.92612	0.150377	3.88757	1.02296	6.17848	3.87458	1.60965	0	1.49233	1.57655	6	4.5	1.5	0	1.5	2	low
PC-3p-32634_59	ATGCTCTTCTGAACTGTGCAGTGA	0.636584	-0.651577	0.152604	10.2905	6.55077	11.8421	12.0543	6.97515	6.4852	6.46677	6.70033	11.5	14	6.5	5	6.5	8.5	middle
PC-3p-75320_24	AATCCCTCCTTAAATCCTTCAACC	0.0854204	-3.54928	0.153843	9.22817	0.788274	15.9611	9.04069	2.68275	0	0	2.36482	15.5	10.5	2.5	0	0	3	middle
PC-5p-17960_104	AAGTGGTGTGTTGTATGGGTG	0.618159	-0.693951	0.154344	10.4024	6.43035	8.75285	9.04069	13.4138	3.2426	8.954	7.09447	8.5	10.5	12.5	2.5	9	9	middle
PC-3p-112583_15	AGACCCACCCTTTTGTCTCACATC	0.257461	-1.95757	0.156584	5.03781	1.29704	8.23798	2.58306	4.2924	3.89112	0	0	8	3	4	3	0	0	low
PC-3p-75065_24	AAATCGCTCTCCAAATCTCCCAAC	0.415544	-1.26693	0.158052	5.88727	2.44642	6.69336	7.74917	3.2193	0	4.97444	2.36482	6.5	9	3	0	5	3	low
PC-5p-108681_15	ATCCTCCTTGCAACGGCTGAGATC	-inf	-inf	0.159269	3.55588	0	6.69336	1.29153	2.68275	0	0	0	6.5	1.5	2.5	0	0	0	low
PC-3p-14404_129	GTTATTGGATGGTGATACCACGTG	0.22459	-2.15464	0.159534	33.4211	7.50604	43.2494	47.356	9.6579	9.07927	3.97955	9.45929	42	55	9	7	4	12	middle
PC-3p-40622_47	ATTTCTCTTTCCAAATCCCTTCCC	0.263474	-1.92427	0.16137	5.87715	1.54848	9.7826	5.16611	2.68275	0	1.49233	3.1531	9.5	6	2.5	0	1.5	4	low
PC-5p-55153_34	AGTGATCCACACCACTCATGATGT	0.207232	-2.27068	0.161384	4.43779	0.919653	7.7231	3.44407	2.1462	0	0	2.75896	7.5	4	2	0	0	3.5	low
PC-3p-54785_34	AATCCCTCTTCAAATCCTCCTACC	0.283876	-1.81667	0.162167	4.16524	1.18241	6.69336	2.58306	3.2193	0	0	3.54723	6.5	3	3	0	0	4.5	low
PC-5p-50397_37	AAAACTGTCATGAAAATCATCTGC	-inf	-inf	0.163278	12.5273	0	23.1693	11.1932	3.2193	0	0	0	22.5	13	3	0	0	0	middle
PC-5p-75716_24	TCTCCTCTTGGCAACCAGTGT	-inf	-inf	0.164571	9.56078	0	3.08924	18.0814	7.5117	0	0	0	3	21	7	0	0	0	middle
PC-5p-51854_36	ATTATGTGGTTGAGATTTATTGGC	0.13082	-2.93434	0.166031	6.81531	0.891581	11.8421	6.45764	2.1462	0	1.49233	1.18241	11.5	7.5	2	0	1.5	1.5	middle
PC-3p-5015_344	TAGGATCAATAGCTTACCAGA	0.733809	-0.446523	0.167955	256.624	188.313	313.043	258.306	198.524	177.694	205.942	181.303	304	300	185	137	207	230	middle
PC-3p-67143_27	ATTTTGAGCCATTTGAACCACACT	0.16922	-2.56303	0.169009	18.654	3.15662	32.9519	15.4983	7.5117	6.4852	2.98467	0	32	18	7	5	3	0	middle
PC-5p-47662_40	TAAAGTGGTGTGTTGTATGGG	0.229141	-2.12569	0.177746	10.2473	2.34807	5.14874	18.0814	7.5117	3.89112	0	3.1531	5	21	7	3	0	4	middle
PC-5p-95995_18	AAGAATGTATACGTCAGTACGATA	0.113318	-3.14155	0.179764	9.27508	1.05103	17.5057	6.02713	4.2924	0	0	3.1531	17	7	4	0	0	4	middle
PC-3p-30001_64	ATTCGAGCCATTTGAGCCACAGAA	0.166906	-2.58289	0.180906	31.278	5.22048	56.6361	23.2475	13.9503	5.18816	2.98467	7.4886	55	27	13	4	3	9.5	middle
PC-3p-83822_21	AAATCTCTCCCCAAATTCTCCAAC	0.339261	-1.55953	0.181113	5.03426	1.70793	3.60411	5.59662	5.90205	0	0	5.12378	3.5	6.5	5.5	0	0	6.5	low
PC-3p-81944_21	CAAATCTCTCTTCAAATCCCCT	0.259389	-1.94681	0.182065	10.9264	2.83419	17.5057	12.0543	3.2193	0	2.98467	5.51792	17	14	3	0	3	7	middle
PC-5p-142847_11	TCCCACAATCCCCACAAATGAGGT	-inf	-inf	0.183505	1.71914	0	2.57437	2.58306	0	0	0	0	2.5	3	0	0	0	0	low
PC-5p-145330_10	ATTTGGCTGAGAGATTTGGAAAGG	-inf	-inf	0.183566	4.06854	0	6.17848	6.02713	0	0	0	0	6	7	0	0	0	0	low
PC-3p-174218_8	AATTTCTCCCTAAATCTCCCAACC	-inf	-inf	0.183677	2.8038	0	4.11899	0	4.2924	0	0	0	4	0	4	0	0	0	low
PC-3p-77452_23	AAATCCCTCCCCAAATCCCTAACC	-inf	-inf	0.184364	7.21981	0	11.3272	10.3322	0	0	0	0	11	12	0	0	0	0	middle
PC-3p-199158_7	ACGGACGGATAGCGGATTGGAGGT	-inf	-inf	0.184705	2.17777	0	3.08924	3.44407	0	0	0	0	3	4	0	0	0	0	low
PC-5p-300395_4	TAGCCCATTCTTCTTGCAGACT	-inf	-inf	0.184705	2.17777	0	3.08924	3.44407	0	0	0	0	3	4	0	0	0	0	low
PC-3p-121147_13	AATCTCTCCCCAAATTTCCCAACC	-inf	-inf	0.185476	5.90306	0	8.23798	9.4712	0	0	0	0	8	11	0	0	0	0	low
PC-5p-248335_5	ACAACCCCCTTTGTGATTCACACC	-inf	-inf	0.186014	3.72529	0	5.14874	6.02713	0	0	0	0	5	7	0	0	0	0	low
PC-3p-86744_20	ATTTTGAGCCATTGTGACCACAAA	0.0849844	-3.55666	0.186183	5.85336	0.497444	11.3272	3.01356	3.2193	0	1.49233	0	11	3.5	3	0	1.5	0	middle
PC-5p-154894_10	AAAATCATTTCGCATCCGTTCGCC	-inf	-inf	0.186691	5.2728	0	7.20823	8.61018	0	0	0	0	7	10	0	0	0	0	low
PC-5p-325418_3	AAAAAGTGTGGCTCAAATGGTTCA	-inf	-inf	0.186735	1.89077	0	3.08924	2.58306	0	0	0	0	3	3	0	0	0	0	low
PC-5p-199742_7	ATTCTGTGGTTCAAATGGTCCGAA	-inf	-inf	0.186735	4.41179	0	7.20823	6.02713	0	0	0	0	7	7	0	0	0	0	low
PC-5p-227724_6	AGTTTCCTAGAGTGGTGTGTTGTA	-inf	-inf	0.186735	0.945383	0	1.54462	1.29153	0	0	0	0	1.5	1.5	0	0	0	0	low
PC-3p-132341_12	TTGAGGACCAAAATGACAATT	-inf	-inf	0.186735	1.89077	0	3.08924	2.58306	0	0	0	0	3	3	0	0	0	0	low
PC-3p-150146_10	AGTTTTAAGCCATTGTGACTAGAA	-inf	-inf	0.186735	3.15128	0	5.14874	4.30509	0	0	0	0	5	5	0	0	0	0	low
PC-3p-156192_9	ACGTCGTTTTAGCAATTTCGAGCC	-inf	-inf	0.186735	3.78153	0	6.17848	5.16611	0	0	0	0	6	6	0	0	0	0	low
PC-5p-150284_10	GGATCTCATAATCCCCAAGTGAT	-inf	-inf	0.186735	3.15128	0	5.14874	4.30509	0	0	0	0	5	5	0	0	0	0	low
PC-3p-130242_12	ATTTGAGCCACAAAATTTGGACCC	-inf	-inf	0.186735	3.78153	0	6.17848	5.16611	0	0	0	0	6	6	0	0	0	0	low
PC-5p-200790_7	TTGCAATGGTCAAGATTCACC	-inf	-inf	0.186965	3.15284	0	0	5.16611	4.2924	0	0	0	0	6	4	0	0	0	low
PC-5p-23092_82	TCTGGTCACAATGGCTCAAAA	0.560041	-0.836396	0.19053	9.00486	5.04309	8.75285	6.45764	11.8041	6.4852	7.46166	1.18241	8.5	7.5	11	5	7.5	1.5	middle
PC-5p-70295_26	AAAATTGTGACACTTAGCTCCCTA	0.509445	-0.973001	0.191972	5.80079	2.95519	5.14874	6.88815	5.3655	3.89112	4.97444	0	5	8	5	3	5	0	low
PC-3p-118138_14	AATCTCTTCTCAAATCTCCTAACC	-inf	-inf	0.192218	2.69265	0	4.63386	3.44407	0	0	0	0	4.5	4	0	0	0	0	low
PC-3p-178831_8	CTTGCACCTCTATGAAAATTGC	-inf	-inf	0.193136	4.75504	0	8.23798	6.02713	0	0	0	0	8	7	0	0	0	0	low
PC-3p-120543_13	ACTGATCAGTCAATTTTATCACCC	-inf	-inf	0.194322	4.92956	0	6.17848	8.61018	0	0	0	0	6	10	0	0	0	0	low
PC-3p-177205_8	GCTTTTTTGAGACGGCAAATGATG	-inf	-inf	0.194322	2.46478	0	3.08924	4.30509	0	0	0	0	3	5	0	0	0	0	low
PC-3p-125600_13	AGTGCAACCGGGACAAAGAATTGC	-inf	-inf	0.1944	4.12478	0	7.20823	5.16611	0	0	0	0	7	6	0	0	0	0	low
PC-3p-157432_9	AGTCCTACACCCATGTGAGATATT	-inf	-inf	0.1944	4.12478	0	7.20823	5.16611	0	0	0	0	7	6	0	0	0	0	low
PC-3p-122177_13	AATCCCTCCTTAAATCTCTCAACC	-inf	-inf	0.1944	4.12478	0	7.20823	5.16611	0	0	0	0	7	6	0	0	0	0	low
PC-5p-176779_8	TTTCTAAAGTGGTGTGTTGTA	-inf	-inf	0.194801	3.43984	0	0	6.02713	4.2924	0	0	0	0	7	4	0	0	0	low
PC-3p-143988_11	ATTCGAGCTCTGATACCACTTGTT	-inf	-inf	0.195254	6.05311	0	12.357	2.58306	3.2193	0	0	0	12	3	3	0	0	0	middle
PC-3p-222660_6	TCACCCATACAATACACCACT	-inf	-inf	0.196129	3.34035	0	4.11899	0	5.90205	0	0	0	4	0	5.5	0	0	0	low
PC-3p-183878_8	AGAACCGAACCAATCCGAACCGTG	-inf	-inf	0.196236	3.49452	0	6.17848	4.30509	0	0	0	0	6	5	0	0	0	0	low
PC-5p-177740_8	TTAGGGGATTTAGAGAGGGAT	-inf	-inf	0.196236	3.49452	0	6.17848	4.30509	0	0	0	0	6	5	0	0	0	0	low
PC-3p-178544_8	AATCACGACCCAAATCCATGATCC	-inf	-inf	0.196236	3.49452	0	6.17848	4.30509	0	0	0	0	6	5	0	0	0	0	low
PC-5p-134744_11	ACTGCACATTTTAGGAGAGCATGC	-inf	-inf	0.197571	1.69102	0	2.05949	3.01356	0	0	0	0	2	3.5	0	0	0	0	low
PC-3p-187760_7	AAGTCTCTCCTTAAATCTCCCAAC	-inf	-inf	0.197571	3.38204	0	4.11899	6.02713	0	0	0	0	4	7	0	0	0	0	low
PC-3p-93299_18	AAATTTGAGCCATTTGAGCCACAG	-inf	-inf	0.199111	2.86427	0	5.14874	3.44407	0	0	0	0	5	4	0	0	0	0	low
PC-3p-33556_57	ACCATACAACACACCACTCTAGGA	0.234104	-2.09478	0.201962	7.98423	1.86914	12.8718	9.4712	1.60965	3.2426	0	2.36482	12.5	11	1.5	2.5	0	3	middle
PC-3p-177009_8	AATCTATCCTCAAATTCCTCAACC	-inf	-inf	0.204136	4.46803	0	8.23798	5.16611	0	0	0	0	8	6	0	0	0	0	low
PC-3p-106277_16	AGACATATGTGCCTCATTCTGTGT	-inf	-inf	0.204338	11.4053	0	23.6842	5.16611	5.3655	0	0	0	23	6	5	0	0	0	middle
PC-3p-47964_39	ATTTCTCTTTTCAAATCCTTTCTC	0.417873	-1.25886	0.204667	8.7631	3.66186	13.3867	8.61018	4.2924	3.89112	0	7.09447	13	10	4	3	0	9	middle
PC-3p-155522_10	AACCGTTGGATCAACTTAAAGTGT	-inf	-inf	0.208177	4.58631	0	5.14874	8.61018	0	0	0	0	5	10	0	0	0	0	low
PC-3p-180673_8	AAAAAATTGTGACCCTCTAACATT	-inf	-inf	0.208177	3.66905	0	4.11899	6.88815	0	0	0	0	4	8	0	0	0	0	low
PC-5p-176144_8	AAGATCACTTGCAAACTTAGAGAG	-inf	-inf	0.208177	3.66905	0	4.11899	6.88815	0	0	0	0	4	8	0	0	0	0	low
PC-5p-130604_12	AAAACCATCTGCACCGTTAGATCA	-inf	-inf	0.208285	1.91889	0	3.60411	2.15255	0	0	0	0	3.5	2.5	0	0	0	0	low
PC-5p-129531_12	GAAAAATCACCTTTGGCGACTAAC	-inf	-inf	0.208285	3.83777	0	7.20823	4.30509	0	0	0	0	7	5	0	0	0	0	low
PC-3p-134826_11	ATTTTCGGGCCATTTGAGTCACAG	-inf	-inf	0.208545	1.91677	0	3.60411	0	2.1462	0	0	0	3.5	0	2	0	0	0	low
PC-5p-81077_22	AACCCCCTTACTGATCTACACCAT	0.235383	-2.08692	0.209372	6.69781	1.57655	12.357	3.44407	4.2924	0	0	4.72964	12	4	4	0	0	6	middle
PC-3p-118395_14	AAATTCCTCCTCAAATCCCTAACC	0.110132	-3.1827	0.20942	9.5434	1.05103	18.5354	2.58306	7.5117	0	0	3.1531	18	3	7	0	0	4	middle
PC-5p-66414_28	TTGTCATGAAAATCATCTGCA	0.313042	-1.67557	0.210272	7.76792	2.43168	12.8718	7.74917	2.68275	1.94556	2.98467	2.36482	12.5	9	2.5	1.5	3	3	middle
PC-5p-28086_68	AAATGTTTTATCAAACCTCTCACA	0.30452	-1.71539	0.211439	18.5631	5.65282	27.2883	24.1085	4.2924	6.4852	2.98467	7.4886	26.5	28	4	5	3	9.5	middle
PC-5p-16638_113	AAAAGTGGGGTTTGAGGTCTCACT	0.147972	-2.7566	0.213646	34.6584	5.12849	65.9038	28.4136	9.6579	9.07927	0	6.30619	64	33	9	7	0	8	middle
PC-3p-152270_10	TTTGAGCCATTTGAGCCACACTT	-inf	-inf	0.214599	1.60376	0	3.08924	1.72204	0	0	0	0	3	2	0	0	0	0	low
PC-3p-145315_10	AAGAGTCACAAATCTTTCATGATC	-inf	-inf	0.214599	1.60376	0	3.08924	1.72204	0	0	0	0	3	2	0	0	0	0	low
PC-3p-154187_10	AAATAGTGCCGTCGCAAATGCTCT	-inf	-inf	0.214599	1.60376	0	3.08924	1.72204	0	0	0	0	3	2	0	0	0	0	low
PC-3p-108814_15	AATCTCTTCCCAAATCCCTCAACC	-inf	-inf	0.214599	5.61316	0	10.8123	6.02713	0	0	0	0	10.5	7	0	0	0	0	middle
PC-3p-154481_10	AATCCCTCCTTAAATCCACCAACC	-inf	-inf	0.214599	3.20752	0	6.17848	3.44407	0	0	0	0	6	4	0	0	0	0	low
PC-5p-227649_6	ACCGTTGGAACATCTGGTACCAGA	-inf	-inf	0.214599	3.20752	0	6.17848	3.44407	0	0	0	0	6	4	0	0	0	0	low
PC-3p-154470_10	AATCTCTCCTCAAATCTCACAGCC	-inf	-inf	0.214599	1.60376	0	3.08924	1.72204	0	0	0	0	3	2	0	0	0	0	low
PC-3p-147888_10	AAATCCCTCTTCAAATCTCTCAAC	-inf	-inf	0.214599	3.20752	0	6.17848	3.44407	0	0	0	0	6	4	0	0	0	0	low
PC-5p-145303_10	ATTTGGTTGAGAGATTTGAGGAGA	-inf	-inf	0.214599	3.20752	0	6.17848	3.44407	0	0	0	0	6	4	0	0	0	0	low
PC-3p-165435_9	AATCCCTCCCCAAACCCTCCAACC	-inf	-inf	0.214599	4.81128	0	9.26772	5.16611	0	0	0	0	9	6	0	0	0	0	low
PC-3p-112120_15	AATCTCTTTTCAAATCCTCCAACC	0.0923409	-3.43689	0.215305	8.53657	0.788274	14.4165	11.1932	0	0	0	2.36482	14	13	0	0	0	3	middle
PC-3p-58589_32	AATTCCTCTCCAAATCTCCCAACC	0.385998	-1.37334	0.218434	7.34252	2.83419	12.357	4.30509	5.3655	0	2.98467	5.51792	12	5	5	0	3	7	middle
PC-3p-106909_15	AATCCCTCTTCAAATTCTCCAACC	-inf	-inf	0.219109	5.78478	0	11.3272	6.02713	0	0	0	0	11	7	0	0	0	0	middle
PC-3p-128805_12	AATCCCTGCTTAAATCTTCCAACC	-inf	-inf	0.219109	5.78478	0	11.3272	6.02713	0	0	0	0	11	7	0	0	0	0	middle
PC-3p-41907_45	ATTTGAGCCACAGAATTTGGACCC	0.238585	-2.06742	0.219658	7.15856	1.70793	12.8718	6.45764	2.1462	0	0	5.12378	12.5	7.5	2	0	0	6.5	middle
PC-3p-80891_22	AATCCCTCATCAAATCTCCGAACC	0.132276	-2.91837	0.220636	5.9593	0.788274	9.26772	8.61018	0	0	0	2.36482	9	10	0	0	0	3	low
PC-5p-152875_10	AAAGACTTTCATGAAACTGATCAT	-inf	-inf	0.220904	4.18102	0	8.23798	4.30509	0	0	0	0	8	5	0	0	0	0	low
PC-5p-179214_8	AAAAACATTTCAGTGGATTGGAAA	-inf	-inf	0.220904	8.36205	0	16.476	8.61018	0	0	0	0	16	10	0	0	0	0	middle
PC-3p-121440_13	AAAGCTGATTATAACCATCTTTCC	-inf	-inf	0.220904	4.18102	0	8.23798	4.30509	0	0	0	0	8	5	0	0	0	0	low
PC-3p-152052_10	AGGTACTGCAGCAATTATGAGAGA	-inf	-inf	0.220904	4.18102	0	8.23798	4.30509	0	0	0	0	8	5	0	0	0	0	low
PC-3p-48726_39	TTTGAGCCACAGAATTAGGGCCCC	0.0658826	-3.92396	0.222398	5.98241	0.394137	12.357	3.44407	2.1462	0	0	1.18241	12	4	2	0	0	1.5	middle
PC-3p-209134_6	TTTTGAGCCATTGTAGTCACAAA	-inf	-inf	0.222861	3.03879	0	3.08924	6.02713	0	0	0	0	3	7	0	0	0	0	low
PC-5p-155717_10	TTTCTTGAACTTCCATATCTT	-inf	-inf	0.222861	3.03879	0	3.08924	6.02713	0	0	0	0	3	7	0	0	0	0	low
PC-5p-64694_28	ATTGGCCTTTAACCCAATCCAACT	0.145101	-2.78487	0.224358	9.05434	1.31379	13.3867	13.7763	0	0	0	3.94137	13	16	0	0	0	5	middle
PC-5p-74814_24	CATTGTGTGGTTGAGATTTTT	0.525591	-0.927987	0.224896	3.14272	1.65178	3.08924	2.58306	3.75585	0	2.98467	1.97069	3	3	3.5	0	3	2.5	low
PC-3p-170836_8	ATTTGAGCCACAGAAATTAGGGCC	-inf	-inf	0.225056	2.57726	0	5.14874	2.58306	0	0	0	0	5	3	0	0	0	0	low
PC-3p-106427_16	AAAATATTTAGGGTCTCTAGCATT	-inf	-inf	0.225056	5.15453	0	10.2975	5.16611	0	0	0	0	10	6	0	0	0	0	middle
PC-3p-182507_8	ATTTCTCTTTTCAAACCCCTCCCC	-inf	-inf	0.225056	2.57726	0	5.14874	2.58306	0	0	0	0	5	3	0	0	0	0	low
PC-3p-147540_10	AGAACCAACATTGTGAGCAACAGA	-inf	-inf	0.225752	10.3206	0	10.2975	20.6644	0	0	0	0	10	24	0	0	0	0	middle
PC-3p-71887_25	AATTCCTCTCCAAATCCTCCAACC	0.194489	-2.36224	0.22623	5.40407	1.05103	10.2975	4.30509	1.60965	0	0	3.1531	10	5	1.5	0	0	4	middle
PC-5p-90976_19	ATTGGTCCAGAGAAATTTCAGTGC	-inf	-inf	0.227983	6.12803	0	12.357	6.02713	0	0	0	0	12	7	0	0	0	0	middle
PC-3p-81539_22	ATGAATGGTGTAGATCAGTAAGGG	0.112787	-3.14833	0.228753	3.49452	0.394137	6.17848	4.30509	0	0	0	1.18241	6	5	0	0	0	1.5	low
PC-5p-137207_11	ATGCCATTTCCACATCATTTTGA	0.0989977	-3.33646	0.229236	7.96255	0.788274	14.4165	9.4712	0	0	0	2.36482	14	11	0	0	0	3	middle
PC-3p-182064_8	ATCACACAATATAGCACTCTAGGA	-inf	-inf	0.230154	3.55077	0	7.20823	3.44407	0	0	0	0	7	4	0	0	0	0	low
PC-5p-139464_11	AGTAATGTGGTAGAGAGATGATGT	-inf	-inf	0.230154	3.55077	0	7.20823	3.44407	0	0	0	0	7	4	0	0	0	0	low
PC-3p-37081_51	ACGGTGCAGATGGTTTTCATGACA	0.316067	-1.6617	0.232236	12.2432	3.86966	20.5949	12.9153	3.2193	6.4852	0	5.12378	20	15	3	5	0	6.5	middle
PC-3p-25930_73	AATTTGAGCCATTTGAGCCACAGA	0.227126	-2.13844	0.232416	9.77117	2.21928	18.0206	8.61018	2.68275	2.59408	2.48722	1.57655	17.5	10	2.5	2	2.5	2	middle
PC-3p-184980_7	ATAGCACTCGAGAAAACTTTAAGA	-inf	-inf	0.232501	3.36915	0	0	6.88815	3.2193	0	0	0	0	8	3	0	0	0	low
PC-3p-15701_119	TCAAATCGCTCCTCAAATCTT	0.704499	-0.50533	0.232881	30.0372	21.1612	31.4073	38.3153	20.3889	22.0497	15.4208	26.013	30.5	44.5	19	17	15.5	33	middle
PC-3p-151061_10	AACCACATAATGCACCACTCTAGG	-inf	-inf	0.233471	4.52004	0	9.26772	0	4.2924	0	0	0	9	0	4	0	0	0	low
PC-3p-135015_11	AACAACGTCGTTTTGGTCAATTCG	-inf	-inf	0.235906	4.23515	0	9.26772	1.29153	2.1462	0	0	0	9	1.5	2	0	0	0	low
PC-3p-124156_13	GTTTCGAGCCATTCGAGTCACAGA	-inf	-inf	0.2369	10.1937	0	21.1098	9.4712	0	0	0	0	20.5	11	0	0	0	0	middle
PC-5p-197373_7	AGCTTTAGTGATGTGGAAAGGAGT	-inf	-inf	0.236943	3.3258	0	3.08924	6.88815	0	0	0	0	3	8	0	0	0	0	low
PC-3p-217224_6	ATCTTTCATGACCATTTTAATGAA	-inf	-inf	0.236943	3.3258	0	3.08924	6.88815	0	0	0	0	3	8	0	0	0	0	low
PC-3p-134692_11	AAATCTCTCCTCAAATCCTTCAAC	-inf	-inf	0.236943	3.3258	0	3.08924	6.88815	0	0	0	0	3	8	0	0	0	0	low
PC-3p-291457_4	CATCCCATTGTATCCAATCTGC	0.165777	-2.59269	0.243821	4.75504	0.788274	8.23798	6.02713	0	0	0	2.36482	8	7	0	0	0	3	low
PC-3p-126451_12	AAATTCGAGCCATTTGAGCCACAA	-inf	-inf	0.244632	3.89402	0	8.23798	3.44407	0	0	0	0	8	4	0	0	0	0	low
PC-5p-127057_12	AAGTTTCCTACAGTGTTACATTGT	-inf	-inf	0.244632	1.94701	0	4.11899	1.72204	0	0	0	0	4	2	0	0	0	0	low
PC-5p-164894_9	AATTATGTGGTTGAGATTTACTGG	-inf	-inf	0.244632	3.89402	0	8.23798	3.44407	0	0	0	0	8	4	0	0	0	0	low
PC-3p-116510_14	AATCTCTCCTCAAATTCTCCAACC	-inf	-inf	0.244632	6.81453	0	14.4165	6.02713	0	0	0	0	14	7	0	0	0	0	middle
PC-5p-197233_7	ATGCTCTGATACCACTGTTGGAAA	-inf	-inf	0.244632	3.89402	0	8.23798	3.44407	0	0	0	0	8	4	0	0	0	0	low
PC-3p-182814_8	AGGTTACAAATCTTTCATGATCAT	-inf	-inf	0.244632	3.89402	0	8.23798	3.44407	0	0	0	0	8	4	0	0	0	0	low
PC-3p-127793_12	AGTTTTGAGCCATTTGAGCCACTG	-inf	-inf	0.244632	1.94701	0	4.11899	1.72204	0	0	0	0	4	2	0	0	0	0	low
PC-5p-86811_20	ACTCCTTTGGATCTCAACCATTGA	0.188683	-2.40596	0.245364	2.6364	0.497444	3.60411	4.30509	0	0	1.49233	0	3.5	5	0	0	1.5	0	low
PC-3p-52926_35	ATTTCTCTTTCCAAATCTCTCCCC	0.245866	-2.02405	0.247122	4.80916	1.18241	9.26772	3.01356	2.1462	0	0	3.54723	9	3.5	2	0	0	4.5	low
PC-3p-130819_12	AAATCCCTCCTTAAATCTCTCAAC	0.123238	-3.02048	0.24717	3.19818	0.394137	6.69336	1.29153	1.60965	0	0	1.18241	6.5	1.5	1.5	0	0	1.5	low
PC-5p-85243_20	ACCCCCTTACTGATCTACACCATT	0.132578	-2.91509	0.248369	4.95478	0.656895	9.26772	5.59662	0	0	0	1.97069	9	6.5	0	0	0	2.5	low
PC-3p-42453_45	TCTCTTCCCAAATCCCCCAT	0.543202	-0.880438	0.248926	10.8155	5.875	10.2975	14.6373	7.5117	0	8.954	8.67102	10	17	7	0	9	11	middle
PC-5p-342873_3	TAATCGGACATCGTTAATCCTTTC	-inf	-inf	0.249895	1.8064	0	1.54462	3.87458	0	0	0	0	1.5	4.5	0	0	0	0	low
PC-3p-131096_12	AATTCCTCTCTAAATCCCCCAACC	0.189041	-2.40323	0.250899	5.55981	1.05103	7.20823	9.4712	0	0	0	3.1531	7	11	0	0	0	4	low
PC-5p-108443_15	CAGGGCGGTCCTCCTCTGGCA	0.207575	-2.2683	0.251908	1.89877	0.394137	0	3.01356	2.68275	0	0	1.18241	0	3.5	2.5	0	0	1.5	low
PC-5p-176124_8	ATATGCACACACTATATCCCCTCT	-inf	-inf	0.252107	3.81909	0	8.23798	0	3.2193	0	0	0	8	0	3	0	0	0	low
PC-3p-90118_19	AGTTTTAAGCCATTGTGACCACAA	-inf	-inf	0.252274	3.57889	0	7.7231	3.01356	0	0	0	0	7.5	3.5	0	0	0	0	low
PC-3p-70898_26	AATCCTTCCTTAAATCTCCCAACC	0.332383	-1.58908	0.253144	12.6485	4.20413	17.5057	17.2204	3.2193	0	0	12.6124	17	20	3	0	0	16	middle
PC-3p-111585_15	AACGGTGCAGATGATTTTCATGAC	0.208454	-2.2622	0.254749	1.89077	0.394137	3.08924	2.58306	0	0	0	1.18241	3	3	0	0	0	1.5	low
PC-3p-110344_15	AATCTCTTCTCAAATCCTCCAACC	-inf	-inf	0.255526	2.60327	0	5.66361	0	2.1462	0	0	0	5.5	0	2	0	0	0	low
PC-3p-80473_22	AGTTTTGAGCCATTGTGACTACAA	0.131071	-2.93158	0.256302	4.0094	0.525516	7.7231	4.30509	0	0	0	1.57655	7.5	5	0	0	0	2	low
PC-3p-160249_9	ATCATACAACACACCACTCTAGGA	-inf	-inf	0.257063	3.15417	0	2.57437	6.88815	0	0	0	0	2.5	8	0	0	0	0	low
PC-5p-188585_7	ATGAAAATCATCTGCACCGTTAGA	-inf	-inf	0.257694	2.11863	0	4.63386	1.72204	0	0	0	0	4.5	2	0	0	0	0	low
PC-3p-163715_9	ATTTTGAGCCATTTGAGTCACAAA	-inf	-inf	0.257694	2.11863	0	4.63386	1.72204	0	0	0	0	4.5	2	0	0	0	0	low
PC-3p-121045_13	AACTCATTAGTGGTGCTTTAGAGT	-inf	-inf	0.257694	4.23727	0	9.26772	3.44407	0	0	0	0	9	4	0	0	0	0	low
PC-5p-112233_15	AAGTTTTTGAGTCGGCAATCTGCC	-inf	-inf	0.259442	3.75051	0	8.23798	3.01356	0	0	0	0	8	3.5	0	0	0	0	low
PC-3p-304648_4	ATCTCAATCATACAACACACCACT	-inf	-inf	0.261592	1.9499	0	1.54462	4.30509	0	0	0	0	1.5	5	0	0	0	0	low
PC-5p-229406_6	AAATTCTGTGGCTCAAATGGTTCG	-inf	-inf	0.261728	1.63188	0	3.60411	1.29153	0	0	0	0	3.5	1.5	0	0	0	0	low
PC-5p-106667_16	ACGATGCCCAATCTGATCTTTTGC	-inf	-inf	0.261728	3.26376	0	7.20823	2.58306	0	0	0	0	7	3	0	0	0	0	low
PC-3p-114799_14	ATTTGAGCCATTTGAATCACAAAA	-inf	-inf	0.261728	3.26376	0	7.20823	2.58306	0	0	0	0	7	3	0	0	0	0	low
PC-3p-151815_10	AAATCCCTTCTCAAATCTCCCAGC	-inf	-inf	0.261728	1.63188	0	3.60411	1.29153	0	0	0	0	3.5	1.5	0	0	0	0	low
PC-5p-113145_14	ATCGGATATCAATAACTGTGTGGT	-inf	-inf	0.261728	3.26376	0	7.20823	2.58306	0	0	0	0	7	3	0	0	0	0	low
PC-3p-149870_10	AAGGATCACAAAGCTTTCATGATT	-inf	-inf	0.261728	1.63188	0	3.60411	1.29153	0	0	0	0	3.5	1.5	0	0	0	0	low
PC-3p-144773_10	AAATCCCTCCCCAAATCCCCAACC	-inf	-inf	0.261728	1.63188	0	3.60411	1.29153	0	0	0	0	3.5	1.5	0	0	0	0	low
PC-3p-203024_7	ACGTCGGTTTAGCAATTTCAAGCC	-inf	-inf	0.261728	3.26376	0	7.20823	2.58306	0	0	0	0	7	3	0	0	0	0	low
PC-5p-202305_7	TGCAGATGAGAGAAAGGGAAAT	-inf	-inf	0.261728	3.26376	0	7.20823	2.58306	0	0	0	0	7	3	0	0	0	0	low
PC-5p-145690_10	AAAATGTTTGAGGGCCACAAAATC	-inf	-inf	0.261728	3.26376	0	7.20823	2.58306	0	0	0	0	7	3	0	0	0	0	low
PC-5p-194912_7	AGGGTCGACCCCCAGTGATGTGGC	-inf	-inf	0.261728	3.26376	0	7.20823	2.58306	0	0	0	0	7	3	0	0	0	0	low
PC-3p-149743_10	AAATGTACGGGTTCATAGATGAAG	-inf	-inf	0.261728	3.26376	0	7.20823	2.58306	0	0	0	0	7	3	0	0	0	0	low
PC-3p-146709_10	AATCCCTGCTTAAATCCCTCAACC	-inf	-inf	0.261728	3.26376	0	7.20823	2.58306	0	0	0	0	7	3	0	0	0	0	low
PC-5p-32526_59	AAAACTGTCATGAAAACCATCTGC	0.221173	-2.17675	0.262209	8.78321	1.94261	16.9908	7.74917	1.60965	0	1.49233	4.33551	16.5	9	1.5	0	1.5	5.5	middle
PC-5p-67501_27	TAAAAAAGAAAAGGCAACAAG	-inf	-inf	0.262428	8.17333	0	0	18.0814	6.4386	0	0	0	0	21	6	0	0	0	middle
PC-3p-125884_13	AATGGTTGAGATCCAGAAGGAGTT	0.142252	-2.81348	0.264612	3.69427	0.525516	7.20823	3.87458	0	0	0	1.57655	7	4.5	0	0	0	2	low
PC-3p-25146_75	AACCATACAACACACCACTCTAGG	0.27262	-1.87504	0.265146	10.6012	2.89009	20.0801	9.04069	2.68275	5.18816	3.48211	0	19.5	10.5	2.5	4	3.5	0	middle
PC-5p-182055_8	CTAGAGTGGTGTGTTGTATGGTTG	0.21321	-2.22965	0.266914	2.46478	0.525516	3.08924	4.30509	0	0	0	1.57655	3	5	0	0	0	2	low
PC-3p-176640_8	GAATTTGGTTGTCTTATGCATTGG	0.168	-2.57346	0.268717	2.96097	0.497444	5.66361	0	3.2193	0	1.49233	0	5.5	0	3	0	1.5	0	low
PC-5p-190570_7	ATGGCTGAGATCAACCGTTGCAAC	-inf	-inf	0.269334	3.43539	0	7.7231	2.58306	0	0	0	0	7.5	3	0	0	0	0	low
PC-3p-152854_10	AATCTCTTCTCAAATCTCTCAACC	-inf	-inf	0.269334	4.58051	0	10.2975	3.44407	0	0	0	0	10	4	0	0	0	0	middle
PC-3p-193480_7	AATTCGAGCCATTCGAACCTGGGA	-inf	-inf	0.269334	4.58051	0	10.2975	3.44407	0	0	0	0	10	4	0	0	0	0	middle
PC-3p-89668_19	AATCCCTCTTCAAATCCTCTAACC	0.221036	-2.17765	0.269522	4.75504	1.05103	8.23798	6.02713	0	0	0	3.1531	8	7	0	0	0	4	low
PC-3p-43207_44	ATACAACACACCACTCTAGGAAAC	0.189685	-2.39832	0.270551	6.18938	1.17404	12.8718	3.01356	2.68275	1.94556	0	1.57655	12.5	3.5	2.5	1.5	0	2	middle
PC-3p-313359_4	ATGTTACAAATCTTTCATGATCAT	-inf	-inf	0.276358	1.80351	0	4.11899	1.29153	0	0	0	0	4	1.5	0	0	0	0	low
PC-5p-203456_7	AAGTTAATTCTGGACATCCTAGGC	-inf	-inf	0.276358	1.80351	0	4.11899	1.29153	0	0	0	0	4	1.5	0	0	0	0	low
PC-3p-140672_11	TTGAGAACCAGACCAGACCGTTAC	-inf	-inf	0.276358	3.60701	0	8.23798	2.58306	0	0	0	0	8	3	0	0	0	0	low
PC-3p-181719_8	AAATCCCTCTTCAAATCCCTCAGC	-inf	-inf	0.276358	3.60701	0	8.23798	2.58306	0	0	0	0	8	3	0	0	0	0	low
PC-3p-167521_9	AGGTAATCTAAGGGTCACAAATCT	-inf	-inf	0.276677	4.50559	0	10.2975	0	3.2193	0	0	0	10	0	3	0	0	0	middle
PC-3p-150021_10	AATCCCTTTCTAAATCCCTCAACC	0.249163	-2.00484	0.277519	5.2728	1.31379	7.20823	8.61018	0	0	0	3.94137	7	10	0	0	0	5	low
PC-5p-133930_12	ATTGGTCCAATAATTGTAGTCACA	0.205399	-2.2835	0.280531	3.83777	0.788274	7.20823	4.30509	0	0	0	2.36482	7	5	0	0	0	3	low
PC-3p-111184_15	ACCCGAGCTCTGATATCACTTGTT	-inf	-inf	0.280739	11.1643	0	25.7437	7.74917	0	0	0	0	25	9	0	0	0	0	middle
PC-5p-132402_12	TAGACCTCTGGCTGATCTTCCATC	0.49009	-1.02888	0.281631	8.34916	4.09184	12.357	9.4712	3.2193	0	5.96933	6.30619	12	11	3	0	6	8	middle
PC-5p-102809_16	ATTCCCTCACTATGAATCTCCTCC	0.181689	-2.46046	0.282421	5.78478	1.05103	11.3272	6.02713	0	0	0	3.1531	11	7	0	0	0	4	middle
PC-5p-136228_11	AAAACCATCTGCACCGTTGGATC	-inf	-inf	0.282844	3.77864	0	8.75285	2.58306	0	0	0	0	8.5	3	0	0	0	0	low
PC-3p-68948_26	AATCTCTCCTCAAACCCTCCAACC	0.331213	-1.59417	0.283017	6.97037	2.30868	13.3867	4.30509	3.2193	0	2.98467	3.94137	13	5	3	0	3	5	middle
PC-3p-102098_16	TTTTGACAATTTCAAGCCATT	0.133636	-2.90362	0.283615	3.72239	0.497444	7.7231	3.44407	0	0	1.49233	0	7.5	4	0	0	1.5	0	low
PC-3p-51911_36	AATGGTCACAAAGCTTTCATGATT	0.531064	-0.913042	0.285625	3.69505	1.96231	4.63386	4.30509	2.1462	1.94556	0	3.94137	4.5	5	2	1.5	0	5	low
PC-3p-98545_17	ATGGATCCTCACACTCATACGAGA	0.242681	-2.04287	0.286207	8.59281	2.08531	15.4462	10.3322	0	3.89112	0	2.36482	15	12	0	3	0	3	middle
PC-5p-95363_18	ACCCACCATTTTTGAATACATACC	0.271513	-1.88091	0.286231	5.6723	1.5401	9.26772	7.74917	0	1.94556	1.49233	1.18241	9	9	0	1.5	1.5	1.5	low
PC-3p-178175_8	AAATCCCTCTCCAAATCTCCTAAC	0.188536	-2.40709	0.287778	4.18102	0.788274	8.23798	4.30509	0	0	0	2.36482	8	5	0	0	0	3	low
PC-3p-80963_22	AATCTCTTCCCAAATTCCTCAACC	0.570718	-0.809151	0.288753	7.17379	4.09421	9.26772	6.88815	5.3655	5.18816	0	7.09447	9	8	5	4	0	9	low
PC-3p-272155_4	AATGGTTGTGAGTGATTTGAGATA	-inf	-inf	0.288839	2.63351	0	6.17848	1.72204	0	0	0	0	6	2	0	0	0	0	low
PC-3p-160663_9	AATTTTGAGCCATTTAAGCCACAC	-inf	-inf	0.288839	1.97513	0	4.63386	1.29153	0	0	0	0	4.5	1.5	0	0	0	0	low
PC-5p-132585_12	ATGTCTGACATGGGTGTAGGGTCC	-inf	-inf	0.288839	3.95026	0	9.26772	2.58306	0	0	0	0	9	3	0	0	0	0	low
PC-3p-129365_12	AATCCTTTCTCAAATTCCCCAACC	-inf	-inf	0.288839	3.95026	0	9.26772	2.58306	0	0	0	0	9	3	0	0	0	0	low
PC-5p-163989_9	AAGTTTTCTAGAGTGGTACATTGT	-inf	-inf	0.288839	3.95026	0	9.26772	2.58306	0	0	0	0	9	3	0	0	0	0	low
PC-5p-113370_14	TTCTGGTCACAATGGCTCAAA	0.203326	-2.29813	0.289229	1.93845	0.394137	2.05949	0	3.75585	0	0	1.18241	2	0	3.5	0	0	1.5	low
PC-3p-140954_11	AATCCCTCGCCAAATCCTTCAACC	0.254809	-1.97251	0.291025	4.12478	1.05103	7.20823	5.16611	0	0	0	3.1531	7	6	0	0	0	4	low
PC-3p-62669_29	AATCTCTCCTCAAATCTTCCAACC	0.172854	-2.53238	0.296435	13.6811	2.36482	29.8627	6.88815	4.2924	0	0	7.09447	29	8	4	0	0	9	middle
PC-3p-70583_26	CAAATCTTTCATGACCATTTTT	0.0421568	-4.56809	0.297132	9.34932	0.394137	22.1396	2.15255	3.75585	0	0	1.18241	21.5	2.5	3.5	0	0	1.5	middle
PC-3p-184935_7	AGCCATTTGAGTCACAGAATTTGT	-inf	-inf	0.299527	2.14675	0	5.14874	1.29153	0	0	0	0	5	1.5	0	0	0	0	low
PC-3p-248836_5	AGCCATTCGAGCCACAGAATTTGT	-inf	-inf	0.299527	4.29351	0	10.2975	2.58306	0	0	0	0	10	3	0	0	0	0	middle
PC-3p-102598_16	ATTTTGAGCCATTTGAGCCACACT	-inf	-inf	0.301478	7.27026	0	17.5057	4.30509	0	0	0	0	17	5	0	0	0	0	middle
PC-5p-28903_66	CGAACTATGAATTCCTCCTGAT	0.586171	-0.770607	0.301944	45.337	26.5752	56.6361	61.1323	18.2427	31.1289	32.8313	15.7655	55	71	17	24	33	20	middle
PC-5p-96335_18	ATTTTCTAGAGTGGTGCATTGTGT	0.161946	-2.62642	0.303589	2.43376	0.394137	5.14874	2.15255	0	0	0	1.18241	5	2.5	0	0	0	1.5	low
PC-5p-113226_14	AAAAATGATTGGACGTCGGTAACT	0.276295	-1.85572	0.303898	4.75504	1.31379	8.23798	6.02713	0	0	0	3.94137	8	7	0	0	0	5	low
PC-3p-98906_17	ATTTGAGCCATTTGAGTCACAGAA	0.103708	-3.2694	0.304195	10.1345	1.05103	22.6544	7.74917	0	0	0	3.1531	22	9	0	0	0	4	middle
PC-3p-69426_26	AATGGTTGTGAGTGATTTGGGACA	0.132634	-2.91448	0.307747	7.50103	0.994888	16.476	6.02713	0	0	2.98467	0	16	7	0	0	3	0	middle
PC-3p-166550_9	GTTTTGAGCCATTTGAACCACACT	-inf	-inf	0.308737	4.63676	0	11.3272	2.58306	0	0	0	0	11	3	0	0	0	0	middle
PC-3p-174693_8	ATTCGAGCCATTCGAGCCTGAGAA	-inf	-inf	0.308737	4.63676	0	11.3272	2.58306	0	0	0	0	11	3	0	0	0	0	middle
PC-3p-90349_19	GAATTTGGTTGTCTTACGCATTGG	0.220975	-2.17804	0.308784	10.3206	2.28061	10.2975	20.6644	0	0	4.477	2.36482	10	24	0	0	4.5	3	middle
PC-5p-109921_15	TAAAGTGGTGTGTTGTATGGGTGA	0.299394	-1.73988	0.309233	3.51054	1.05103	0	5.16611	5.3655	0	0	3.1531	0	6	5	0	0	4	low
PC-3p-132987_12	AATCCTTACTCAAATCCTCCAACC	0.275209	-1.8614	0.310678	2.86427	0.788274	5.14874	3.44407	0	0	0	2.36482	5	4	0	0	0	3	low
PC-3p-21996_86	TTCAATTCTTCATTTTCAGCC	0.413065	-1.27556	0.312689	20.6572	8.53277	38.1006	16.3593	7.5117	10.3763	4.97444	10.2476	37	19	7	8	5	13	middle
PC-3p-75268_24	AACGACGCCGTTTTGAGACATTCG	0.183169	-2.44875	0.313708	9.73504	1.78316	20.5949	8.61018	0	0	2.98467	2.36482	20	10	0	0	3	3	middle
PC-5p-118238_14	GTTGTATGGTTGAGATTTAATGAC	0.15444	-2.69488	0.316369	2.55204	0.394137	2.05949	5.59662	0	0	0	1.18241	2	6.5	0	0	0	1.5	low
PC-5p-110243_15	AATTTATGACCCTTGGATTACCTT	-inf	-inf	0.316731	2.49	0	6.17848	1.29153	0	0	0	0	6	1.5	0	0	0	0	low
PC-5p-116407_14	ATTGTGTGGTTGAGATTTATTAGC	-inf	-inf	0.316731	3.32	0	8.23798	1.72204	0	0	0	0	8	2	0	0	0	0	low
PC-3p-108397_15	TTCCAAACACCTCCTCAAATCCCT	-inf	-inf	0.322058	3.49163	0	8.75285	1.72204	0	0	0	0	8.5	2	0	0	0	0	low
PC-5p-242887_5	TCGGACATCGTTAATCCTTTCG	-inf	-inf	0.325545	3.24143	0	1.54462	8.17967	0	0	0	0	1.5	9.5	0	0	0	0	low
PC-3p-62364_30	ACCCATACAACACACCACTTT	0.418738	-1.25588	0.326511	7.12777	2.98467	7.20823	3.44407	10.731	0	8.954	0	7	4	10	0	9	0	middle
PC-3p-114449_14	AATCCCTCTTCAAATCTCTCAACC	0.30113	-1.73154	0.326553	1.74515	0.525516	3.08924	0	2.1462	0	0	1.57655	3	0	2	0	0	2	low
PC-3p-48095_39	AATCCCTCTTCAAATCTTCCAACC	0.342141	-1.54734	0.327365	4.58341	1.56817	7.7231	6.02713	0	1.94556	0	2.75896	7.5	7	0	1.5	0	3.5	low
PC-3p-51907_36	TTGAGCCATTATGACCACAAT	0.572659	-0.804253	0.328608	3.69294	2.11479	4.63386	2.15255	4.2924	0	3.97955	2.36482	4.5	2.5	4	0	4	3	low
PC-3p-112681_15	AATCCCTTCCGAAATATCCCAACC	0.286459	-1.8036	0.329964	5.50357	1.57655	6.17848	10.3322	0	0	0	4.72964	6	12	0	0	0	6	middle
PC-5p-140695_11	AAGTGGTGTGTTGTATGGGTGAGA	0.314287	-1.66984	0.331549	1.25407	0.394137	0	2.15255	1.60965	0	0	1.18241	0	2.5	1.5	0	0	1.5	low
PC-3p-217082_6	AAATTCCTCCTCAAATTCCCCAAC	0.237018	-2.07693	0.33275	1.6629	0.394137	1.54462	3.44407	0	0	0	1.18241	1.5	4	0	0	0	1.5	low
PC-3p-219720_6	ATTTCCGTTTCCAAATCCCTTCCC	0.206404	-2.27646	0.333706	3.81909	0.788274	8.23798	0	3.2193	0	0	2.36482	8	0	3	0	0	3	low
PC-3p-312486_4	AGGTATGTTTTCAAGAATGGTAGG	-inf	-inf	0.33533	3.00488	0	7.7231	1.29153	0	0	0	0	7.5	1.5	0	0	0	0	low
PC-3p-126183_13	AATCCCTCTCTAAATTCTCCAACC	0.199909	-2.32258	0.336022	3.94316	0.788274	0	8.61018	3.2193	0	0	2.36482	0	10	3	0	0	3	low
PC-3p-141526_11	AATTCCTTTCCAAATCCCCCAACC	0.319816	-1.64469	0.339146	2.46478	0.788274	3.08924	4.30509	0	0	0	2.36482	3	5	0	0	0	3	low
PC-5p-110075_15	TGGTCCGAAACTGTCAAAACG	0.189238	-2.40173	0.339584	2.77701	0.525516	6.17848	2.15255	0	0	0	1.57655	6	2.5	0	0	0	2	low
PC-5p-72505_25	AATTTCTTTGTCCCCTGTCCCAAT	0.273816	-1.86872	0.339891	13.2296	3.62247	26.7734	12.9153	0	0	2.98467	7.88274	26	15	0	0	3	10	middle
PC-3p-159465_9	ACCATACAATGCACCACTCTAGGA	-inf	-inf	0.340411	3.96904	0	10.2975	0	1.60965	0	0	0	10	0	1.5	0	0	0	middle
PC-5p-113779_14	CGTAGAGACAAGACAGATAGCT	0.186346	-2.42395	0.341232	4.23017	0.788274	0	9.4712	3.2193	0	0	2.36482	0	11	3	0	0	3	low
PC-3p-128862_12	ATTTGAGCCACAGAAATTAGGACC	-inf	-inf	0.343929	4.14066	0	10.8123	0	1.60965	0	0	0	10.5	0	1.5	0	0	0	middle
PC-5p-215155_6	TTAACCAGAGAAATCACGGTGG	0.335305	-1.57645	0.345483	3.86824	1.29704	0	5.16611	6.4386	3.89112	0	0	0	6	6	3	0	0	low
PC-5p-52761_36	ATTATATGAATACTCCTCCTCACT	0.304306	-1.7164	0.347218	9.24617	2.81367	19.5652	6.02713	2.1462	2.59408	3.48211	2.36482	19	7	2	2	3.5	3	middle
PC-5p-54753_34	ACAACCCCCTTACTGATCTACACC	0.386724	-1.37062	0.347629	3.75341	1.45153	5.66361	5.59662	0	0	1.98978	2.36482	5.5	6.5	0	0	2	3	low
PC-3p-82567_21	AATCCCTTCTCAAATCCTCCTACC	0.331553	-1.59269	0.34782	4.75504	1.57655	8.23798	6.02713	0	0	0	4.72964	8	7	0	0	0	6	low
PC-3p-87874_20	AAATTCGAGCCATTTGAGCCACAG	0.208591	-2.26125	0.348207	8.81778	1.83931	19.5652	6.88815	0	0	0	5.51792	19	8	0	0	0	7	middle
PC-3p-93527_18	ATCAATGGTTGAGATTCAAAGGGA	0.15964	-2.64711	0.352091	3.29188	0.525516	7.7231	2.15255	0	0	0	1.57655	7.5	2.5	0	0	0	2	low
PC-3p-4931_349	TGACTGTGGAGAAGAAGTGGGGCC	0.5529	-0.854909	0.352562	77.1866	42.6765	107.094	104.614	19.8524	39.5597	29.3492	59.1206	104	121.5	18.5	30.5	29.5	75	middle
PC-3p-98542_17	CAAATCTCTCCTCAAATCCCCT	0.347423	-1.52524	0.354687	3.78153	1.31379	6.17848	5.16611	0	0	0	3.94137	6	6	0	0	0	5	low
PC-3p-123173_13	AGTCCCACACCCATATGAGACATT	0.310174	-1.68885	0.355625	3.20752	0.994888	6.17848	3.44407	0	0	2.98467	0	6	4	0	0	3	0	low
PC-3p-59223_31	CAAAAATTGCGACCCTCTAAT	0.390777	-1.35558	0.356075	3.4664	1.35459	5.66361	4.7356	0	0	2.48722	1.57655	5.5	5.5	0	0	2.5	2	low
PC-5p-101504_17	ATTATGACCCTTGGATTACCTTGA	0.352668	-1.50362	0.35881	1.86264	0.656895	2.57437	3.01356	0	0	0	1.97069	2.5	3.5	0	0	0	2.5	low
PC-5p-59028_32	TAGGGCATATGTTAAGAGAGC	0.709785	-0.494546	0.360203	6.81765	4.83907	4.11899	7.74917	8.5848	5.18816	6.96422	2.36482	4	9	8	4	7	3	low
PC-3p-176848_8	AACTCCTTCTCAAATCCCCCAACC	0.26991	-1.88945	0.362239	3.89402	1.05103	8.23798	3.44407	0	0	0	3.1531	8	4	0	0	0	4	low
PC-5p-68338_27	ATGTCTCACATGGTTGTGGAACCC	0.382459	-1.38662	0.365881	9.61833	3.67861	18.5354	6.02713	4.2924	0	0	11.0358	18	7	4	0	0	14	middle
PC-3p-112478_15	AATCCCTCCTCAAATCTTTCAACC	0.314227	-1.67012	0.366236	4.18102	1.31379	8.23798	4.30509	0	0	0	3.94137	8	5	0	0	0	5	low
PC-3p-153004_10	AATCCCTTCTCAAATTCCCTAACC	0.361964	-1.46608	0.366308	2.17777	0.788274	3.08924	3.44407	0	0	0	2.36482	3	4	0	0	0	3	low
PC-3p-215957_6	AATTCCTCTTTAAATCCTCCAACC	0.218539	-2.19403	0.367941	3.60701	0.788274	8.23798	2.58306	0	0	0	2.36482	8	3	0	0	0	3	low
PC-3p-79570_22	AATTCCTCCTCAAATCTCTCAACC	0.327678	-1.60965	0.36974	8.0188	2.62758	15.4462	8.61018	0	0	0	7.88274	15	10	0	0	0	10	middle
PC-3p-143453_11	ATTTCGAGCCATTTGAGTCACAAA	0.19955	-2.32518	0.371726	2.63351	0.525516	6.17848	1.72204	0	0	0	1.57655	6	2	0	0	0	2	low
PC-3p-218723_6	ATTTCCAAGTCTCTTGTCAAATCC	0.19955	-2.32518	0.371726	3.95026	0.788274	9.26772	2.58306	0	0	0	2.36482	9	3	0	0	0	3	low
PC-5p-14209_130	TCCCTCAAGGACTTCTGACCT	0.766428	-0.383778	0.373065	25.4303	19.4905	19.5652	22.3865	34.3392	14.2674	26.862	17.342	19	26	32	11	27	22	middle
PC-3p-122387_13	ATTTGAGCCACTGATTTTGTGACC	0.191241	-2.38653	0.37356	4.12188	0.788274	9.7826	2.58306	0	0	0	2.36482	9.5	3	0	0	0	3	low
PC-3p-102390_16	AGCATTAAATCTCACCCATACAAC	0.183597	-2.44539	0.375323	4.29351	0.788274	10.2975	2.58306	0	0	0	2.36482	10	3	0	0	0	3	middle
PC-3p-116251_14	AATCCCTCTTTAAATCCTCCAACC	0.302382	-1.72556	0.376405	3.47584	1.05103	7.20823	0	3.2193	0	0	3.1531	7	0	3	0	0	4	low
PC-3p-139456_11	AATTCCTCCCTAAATCTCCCAACC	0.233273	-2.09991	0.376552	4.50559	1.05103	10.2975	0	3.2193	0	0	3.1531	10	0	3	0	0	4	middle
PC-5p-100865_17	AGTGATTCACACCACTCATGATGT	0.170005	-2.55635	0.378601	2.31838	0.394137	5.66361	1.29153	0	0	0	1.18241	5.5	1.5	0	0	0	1.5	low
PC-3p-159056_9	TTTTGAGCCATTTGAGCCACTGTT	0.170005	-2.55635	0.378601	4.63676	0.788274	11.3272	2.58306	0	0	0	2.36482	11	3	0	0	0	3	middle
PC-5p-151859_10	AGAATTTGCGACGGCACAACTTGC	0.352851	-1.50287	0.379667	2.23401	0.788274	4.11899	2.58306	0	0	0	2.36482	4	3	0	0	0	3	low
PC-3p-31844_60	AATGGTGTAGATCAGTAAGGGGGT	0.551421	-0.858774	0.38106	6.39203	3.5247	11.3272	5.16611	2.68275	4.53964	2.48722	3.54723	11	6	2.5	3.5	2.5	4.5	middle
PC-3p-123632_13	ATTTCCCTTTCCAAATTCCTTCCC	0.135793	-2.88052	0.381864	3.66325	0.497444	9.26772	1.72204	0	0	1.49233	0	9	2	0	0	1.5	0	low
PC-3p-109866_15	TTGAATTTGGTTGTCTTACGCATT	0.369484	-1.43642	0.382096	2.69265	0.994888	4.63386	3.44407	0	0	2.98467	0	4.5	4	0	0	3	0	low
PC-3p-38503_50	AATTCCTTCCCAAATCCTCCAACC	0.348507	-1.52074	0.39067	17.5751	6.12503	38.1006	10.3322	4.2924	0	4.97444	13.4007	37	12	4	0	5	17	middle
PC-3p-71319_25	ATTCTTCTCTTGCACTGCCTCTTC	0.542493	-0.882322	0.395793	11.2192	6.08635	12.357	18.0814	3.2193	10.3763	0	7.88274	12	21	3	8	0	10	middle
PC-3p-52005_36	AACCATACAACACACCACTCT	0.603544	-0.72847	0.396021	5.41852	3.27031	9.26772	4.30509	2.68275	2.59408	2.48722	4.72964	9	5	2.5	2	2.5	6	low
PC-5p-61382_30	TACAGTGTGCGGTTGAGATTT	0.688399	-0.538683	0.397038	7.09164	4.88188	9.7826	3.44407	8.04825	3.2426	7.46166	3.94137	9.5	4	7.5	2.5	7.5	5	low
PC-3p-107687_15	AAATCTCTCCCCAAATCTTCCAAC	0.349914	-1.51493	0.397561	6.75829	2.36482	13.3867	6.88815	0	0	0	7.09447	13	8	0	0	0	9	middle
PC-3p-98068_17	AATCCTTTCTCAAATCCCCCAACC	0.457886	-1.12694	0.4069	2.52102	1.15434	4.11899	3.44407	0	0	1.49233	1.97069	4	4	0	0	1.5	2.5	low
PC-3p-85269_20	CTATATTCCGTCCCATACCAGG	0.462371	-1.11288	0.407731	11.4008	5.27141	19.5652	14.6373	0	6.4852	6.96422	2.36482	19	17	0	5	7	3	middle
PC-3p-115504_14	ATCACACAATGCACCACTCTAGGA	0.21105	-2.24434	0.408093	4.98001	1.05103	12.357	2.58306	0	0	0	3.1531	12	3	0	0	0	4	middle
PC-3p-106926_15	ATTTCACATACCTTTTCTCTTTCC	0.174888	-2.5155	0.409219	6.00975	1.05103	15.4462	2.58306	0	0	0	3.1531	15	3	0	0	0	4	middle
PC-3p-57867_32	ATAGCACTCTAGAAAACTTTAGGG	0.421833	-1.24526	0.410278	7.04529	2.97194	13.3867	7.74917	0	0	4.97444	3.94137	13	9	0	0	5	5	middle
PC-5p-67956_27	GGGCTTGGTGGCTTGGAAAGC	0.642327	-0.638621	0.418322	15.591	10.0145	16.476	12.0543	18.2427	20.7526	2.98467	6.30619	16	14	17	16	3	8	middle
PC-3p-32464_59	CAATCATGCCATATATACAAT	0.645526	-0.631453	0.420842	12.1729	7.85794	5.14874	12.0543	19.3158	11.6734	7.95911	3.94137	5	14	18	9	8	5	middle
PC-3p-169142_8	AATCTCTCCCCAAATCTCTCAACC	0.33962	-1.55801	0.421424	3.81909	1.29704	8.23798	0	3.2193	3.89112	0	0	8	0	3	3	0	0	low
PC-3p-109148_15	AATCTCTTCCTAAATCCTCCAACC	0.225761	-2.14713	0.421755	6.98326	1.57655	17.5057	3.44407	0	0	0	4.72964	17	4	0	0	0	6	middle
PC-3p-254233_5	TGTTCTCCTAAAATGTGCAGT	-inf	-inf	0.42265	1.43503	0	0	4.30509	0	0	0	0	0	5	0	0	0	0	low
PC-3p-411361_3	CAACATTGTGAGCAACAGACTACA	-inf	-inf	0.42265	0.861018	0	0	2.58306	0	0	0	0	0	3	0	0	0	0	low
PC-3p-435158_3	AACATTGCGAGCAACAGACTACAA	-inf	-inf	0.42265	1.02975	0	3.08924	0	0	0	0	0	3	0	0	0	0	0	low
PC-3p-435977_3	TTCCAGTACTACAATTTTACT	-inf	-inf	0.42265	0.514874	0	1.54462	0	0	0	0	0	1.5	0	0	0	0	0	low
PC-5p-322034_3	AAGTTTCTTAAAGTGGTGTGTTGT	-inf	-inf	0.42265	1.02975	0	3.08924	0	0	0	0	0	3	0	0	0	0	0	low
PC-3p-249200_5	ACACACCACTCTAGGAAACTTTAG	-inf	-inf	0.42265	1.54462	0	4.63386	0	0	0	0	0	4.5	0	0	0	0	0	low
PC-5p-256922_5	CTAGAGTGGTGTGTTGTATGGTT	-inf	-inf	0.42265	1.71625	0	5.14874	0	0	0	0	0	5	0	0	0	0	0	low
PC-5p-464972_3	ATAGCTCTTTGATCGGAACACATT	-inf	-inf	0.42265	1.02975	0	3.08924	0	0	0	0	0	3	0	0	0	0	0	low
PC-3p-385328_3	ACCATACAACACACCACTCTA	-inf	-inf	0.42265	0.861018	0	0	2.58306	0	0	0	0	0	3	0	0	0	0	low
PC-3p-357650_3	TTTCGGACCATTTGAGCCACAGAA	-inf	-inf	0.42265	0.861018	0	0	2.58306	0	0	0	0	0	3	0	0	0	0	low
PC-3p-395955_3	CATTTGTGGGGATTGTGGGGGAGG	-inf	-inf	0.42265	0.861018	0	0	2.58306	0	0	0	0	0	3	0	0	0	0	low
PC-3p-238137_5	ACCCATACAACACACCACTTTAGG	-inf	-inf	0.42265	0.858123	0	2.57437	0	0	0	0	0	2.5	0	0	0	0	0	low
PC-5p-527077_3	CAAGTGGTAGTGCAATGGTGA	-inf	-inf	0.42265	0.514874	0	1.54462	0	0	0	0	0	1.5	0	0	0	0	0	low
PC-3p-171270_8	TTTTGAGCCATTTGAGCCACTGAT	-inf	-inf	0.42265	1.88787	0	5.66361	0	0	0	0	0	5.5	0	0	0	0	0	low
PC-5p-365976_3	TTAGATTTGTAGAGGGAAAAG	-inf	-inf	0.42265	1.02975	0	3.08924	0	0	0	0	0	3	0	0	0	0	0	low
PC-3p-199431_7	AAATCTATCCTCAAATTCTCCAAC	-inf	-inf	0.42265	1.57853	0	0	4.7356	0	0	0	0	0	5.5	0	0	0	0	low
PC-5p-454692_3	ATTCCTGTCCCCATGTCCCAAATT	-inf	-inf	0.42265	1.02975	0	3.08924	0	0	0	0	0	3	0	0	0	0	0	low
PC-5p-325500_3	ACAACCCTCTTTGGATTTCAACCA	-inf	-inf	0.42265	0.861018	0	0	2.58306	0	0	0	0	0	3	0	0	0	0	low
PC-5p-242304_5	ATATTCCAATGCATAAGACAACCA	-inf	-inf	0.42265	1.71625	0	5.14874	0	0	0	0	0	5	0	0	0	0	0	low
PC-3p-269872_4	AGGTGGACATGAGTGTGTTAGTGT	-inf	-inf	0.42265	1.373	0	4.11899	0	0	0	0	0	4	0	0	0	0	0	low
PC-3p-244597_5	ATGAATGGTGTAGATTAGTGAGGG	-inf	-inf	0.42265	1.71625	0	5.14874	0	0	0	0	0	5	0	0	0	0	0	low
PC-5p-369706_3	AAAAGTGTGGTTCAAATGGCTCAA	-inf	-inf	0.42265	1.02975	0	3.08924	0	0	0	0	0	3	0	0	0	0	0	low
PC-5p-496092_3	AACTCCCTTTGAATCTCAACCATT	-inf	-inf	0.42265	0.861018	0	0	2.58306	0	0	0	0	0	3	0	0	0	0	low
PC-5p-187200_7	AGAATTATGACCCTTGGATTACCT	-inf	-inf	0.42265	2.40274	0	7.20823	0	0	0	0	0	7	0	0	0	0	0	low
PC-3p-196758_7	AAATGCTACCGAGGATCCGGATTC	-inf	-inf	0.42265	3.43249	0	10.2975	0	0	0	0	0	10	0	0	0	0	0	middle
PC-3p-236258_5	AATCCCTCCCTAAATCCTCTAACC	-inf	-inf	0.42265	4.46224	0	13.3867	0	0	0	0	0	13	0	0	0	0	0	middle
PC-3p-253835_5	AATCGCTCTCCAAATCTCCAAACC	-inf	-inf	0.42265	2.57437	0	7.7231	0	0	0	0	0	7.5	0	0	0	0	0	low
PC-5p-199210_7	ATTCTGTGACTCAAATGGCCCGAA	-inf	-inf	0.42265	2.87006	0	0	8.61018	0	0	0	0	0	10	0	0	0	0	low
PC-5p-272985_4	CTCAATCAATTATGGTCGGTC	-inf	-inf	0.42265	1.57853	0	0	4.7356	0	0	0	0	0	5.5	0	0	0	0	low
PC-3p-178034_8	AATCCTTCCTCAAATCCCTTAACC	-inf	-inf	0.42265	3.77574	0	11.3272	0	0	0	0	0	11	0	0	0	0	0	middle
PC-3p-213710_6	AAAGGTTACAAATCTTTCATGACC	-inf	-inf	0.42265	4.80549	0	14.4165	0	0	0	0	0	14	0	0	0	0	0	middle
PC-3p-154140_10	AATTCCTCTCTAAATCCCTCCACC	-inf	-inf	0.42265	3.43249	0	10.2975	0	0	0	0	0	10	0	0	0	0	0	middle
PC-3p-160449_9	ATTTCGAGCCATTCGAGTCACAAA	-inf	-inf	0.42265	2.57437	0	7.7231	0	0	0	0	0	7.5	0	0	0	0	0	low
PC-3p-244495_5	ATAAAACATTTGGGGGTCTCTAGC	-inf	-inf	0.42265	3.77574	0	11.3272	0	0	0	0	0	11	0	0	0	0	0	middle
PC-3p-309435_4	ATGTAGCACTCTAAAAAACTTTAG	-inf	-inf	0.42265	2.40274	0	7.20823	0	0	0	0	0	7	0	0	0	0	0	low
PC-5p-191094_7	ATTCCTCCTTGCAACGGCTGAAAT	-inf	-inf	0.42265	3.43249	0	10.2975	0	0	0	0	0	10	0	0	0	0	0	middle
PC-3p-194135_7	ATTCGAGCCACTAAATTTCGGGCC	-inf	-inf	0.42265	3.43249	0	10.2975	0	0	0	0	0	10	0	0	0	0	0	middle
PC-3p-313076_4	ATCACAAAGGGGTTGTGGGGGTCC	-inf	-inf	0.42265	1.373	0	4.11899	0	0	0	0	0	4	0	0	0	0	0	low
PC-3p-137501_11	AAGTTAGTTTGTTTGGCATATTCT	-inf	-inf	0.42265	3.77574	0	11.3272	0	0	0	0	0	11	0	0	0	0	0	middle
PC-3p-222148_6	AAATGTCACAAATCTTTCATGACC	-inf	-inf	0.42265	3.77574	0	11.3272	0	0	0	0	0	11	0	0	0	0	0	middle
PC-5p-81167_22	GGGCACATTCCTCCTTTGGCAGG	-inf	-inf	0.42265	6.31414	0	0	18.9424	0	0	0	0	0	22	0	0	0	0	middle
PC-3p-144450_10	AAAGTTGATTATAACCATCTTTCC	-inf	-inf	0.42265	3.43249	0	10.2975	0	0	0	0	0	10	0	0	0	0	0	middle
PC-3p-208982_6	AAATCTCTCCCCAAATCCTTCAAC	-inf	-inf	0.42265	1.72204	0	0	5.16611	0	0	0	0	0	6	0	0	0	0	low
PC-3p-102562_16	ATTTCACTTGCCTTTGCCTTTGCC	0.344006	-1.53949	0.424934	3.81909	1.31379	8.23798	0	3.2193	0	0	3.94137	8	0	3	0	0	5	low
PC-3p-149948_10	AAATCCCTCCTCAAATTCCCAACC	0.359879	-1.47441	0.43009	2.92051	1.05103	6.17848	2.58306	0	0	0	3.1531	6	3	0	0	0	4	low
PC-3p-101468_17	AAATCCTTCTTCAAATCTCCCAAC	0.419267	-1.25406	0.435755	2.06239	0.864693	3.60411	2.58306	0	2.59408	0	0	3.5	3	0	2	0	0	low
PC-3p-93228_18	ATTTTGAGTCATTTGAGTCACAGA	0.382246	-1.38743	0.437815	4.52427	1.72939	9.26772	4.30509	0	5.18816	0	0	9	5	0	4	0	0	low
PC-3p-82655_21	AATCCTTCTCCAAATCCTCCAACC	0.475873	-1.07135	0.438093	4.2993	2.04592	5.14874	7.74917	0	0	2.98467	3.1531	5	9	0	0	3	4	low
PC-3p-125128_13	AATCCCTCCTCAAATTCCCTAACC	0.404375	-1.30624	0.440158	3.20752	1.29704	6.17848	3.44407	0	3.89112	0	0	6	4	0	3	0	0	low
PC-3p-116009_14	GTAGCACTCTAGAAAACTTTAGGG	0.428596	-1.22231	0.440447	3.09503	1.32652	4.11899	5.16611	0	0	3.97955	0	4	6	0	0	4	0	low
PC-3p-132371_12	CTTTTACACCTCTCTCCTCTAA	0.49824	-1.00509	0.441224	3.99361	1.98978	6.17848	2.58306	3.2193	0	5.96933	0	6	3	3	0	6	0	low
PC-3p-88249_20	AGTTTCGAGCCATTCGAGCCACTG	0.371678	-1.42787	0.444671	7.10375	2.64031	16.476	2.15255	2.68275	0	3.97955	3.94137	16	2.5	2.5	0	4	5	middle
PC-5p-19971_94	ACAACCCCCTTTGTGATCCACACC	0.581155	-0.783004	0.447291	9.45393	5.4942	17.5057	6.02713	4.82895	1.94556	5.47189	9.06515	17	7	4.5	1.5	5.5	11.5	middle
PC-3p-120417_13	AATCACTCTCCAAATCCCTCA	0.496007	-1.01157	0.448876	4.12478	2.04592	7.20823	5.16611	0	0	2.98467	3.1531	7	6	0	0	3	4	low
PC-3p-130184_12	AAATCCTTTTCAAATCTCCCAACC	0.407809	-1.29403	0.453842	2.57726	1.05103	5.14874	2.58306	0	0	0	3.1531	5	3	0	0	0	4	low
PC-5p-199786_7	AAAGACGATCCTCACAACCCCTAC	0.22794	-2.13327	0.460431	8.06925	1.83931	21.6247	2.58306	0	0	0	5.51792	21	3	0	0	0	7	middle
PC-3p-112953_14	ATTTCCTCTCCAAATCCCTCAACC	0.359588	-1.47558	0.462617	3.60701	1.29704	8.23798	2.58306	0	3.89112	0	0	8	3	0	3	0	0	low
PC-5p-32351_59	TTTGATCGTGTGGTGGAGAAG	0.74613	-0.422501	0.473454	22.9953	17.1575	20.5949	34.4407	13.9503	15.5645	24.8722	11.0358	20	40	13	12	25	14	middle
PC-3p-94776_18	TCTCTACCCAAATCTATGATC	0.452028	-1.14552	0.47359	5.84103	2.64031	12.357	5.16611	0	0	3.97955	3.94137	12	6	0	0	4	5	middle
PC-3p-135899_11	ATTTCTCTTTTCAAATTCTTTCCC	0.334976	-1.57787	0.481071	5.32326	1.78316	13.3867	2.58306	0	0	2.98467	2.36482	13	3	0	0	3	3	middle
PC-5p-156041_9	CAAATGTGAGATAAGGATGGGTCT	0.29623	-1.75521	0.48437	7.0395	2.08531	18.5354	2.58306	0	3.89112	0	2.36482	18	3	0	3	0	3	middle
PC-5p-101340_17	AGCTCATCTCTTCGTCGGATCTCT	0.412807	-1.27646	0.484445	3.81909	1.57655	8.23798	0	3.2193	0	0	4.72964	8	0	3	0	0	6	low
PC-5p-71618_25	TTGGTGCCACACACTTCTCTC	0.532808	-0.908314	0.488111	6.30567	3.35971	0	10.3322	8.5848	0	2.98467	7.09447	0	12	8	0	3	9	middle
PC-3p-93462_18	AATCTCTGCTCAAATCCTCCAACC	0.32204	-1.63469	0.490271	6.353	2.04592	16.476	2.58306	0	0	2.98467	3.1531	16	3	0	0	3	4	middle
PC-5p-88645_19	AATATCACCTTAGCCCTCTTCACC	0.56552	-0.82235	0.490747	9.62835	5.44502	13.3867	15.4983	0	3.89112	2.98467	9.45929	13	18	0	3	3	12	middle
PC-3p-37250_51	AATCCCTCGTCAAATTCTCCAACC	0.693349	-0.528347	0.492743	11.6613	8.08533	13.9016	16.7899	4.2924	3.89112	6.96422	13.4007	13.5	19.5	4	3	7	17	middle
PC-3p-142558_11	TTGGATTGGGTTAAAGGTCAG	0.386342	-1.37205	0.497255	4.76083	1.83931	3.08924	11.1932	0	0	0	5.51792	3	13	0	0	0	7	middle
PC-3p-224010_6	AATCCTTCCTCAAATTCCTCAACC	0.176654	-2.501	0.498269	2.23112	0.394137	6.69336	0	0	0	0	1.18241	6.5	0	0	0	0	1.5	low
PC-3p-277031_4	ACCATACAACACACCACTCTAAGA	0.181153	-2.46472	0.500427	2.74599	0.497444	8.23798	0	0	0	1.49233	0	8	0	0	0	1.5	0	low
PC-3p-193701_7	ATTTCCCTTTCCAAATTCCTCCCT	0.470468	-1.08783	0.500541	2.23401	1.05103	4.11899	2.58306	0	0	0	3.1531	4	3	0	0	0	4	low
PC-3p-131698_12	ATTTGAGCCACACTTTTTGTGACC	0.444114	-1.171	0.507346	2.92051	1.29704	6.17848	2.58306	0	3.89112	0	0	6	3	0	3	0	0	low
PC-3p-144104_11	AAATCCCTCTTCAGATCCTCCAAC	0.208773	-2.25999	0.513962	3.77574	0.788274	11.3272	0	0	0	0	2.36482	11	0	0	0	0	3	middle
PC-3p-300598_4	ATCCCTCCCCAAATCTTCCAT	0.499814	-1.00054	0.518424	2.10285	1.05103	3.08924	0	3.2193	0	0	3.1531	3	0	3	0	0	4	low
PC-3p-144945_10	AATCCCTCCCTAAATTCCCCAACC	0.499814	-1.00054	0.518424	2.10285	1.05103	3.08924	0	3.2193	0	0	3.1531	3	0	3	0	0	4	low
PC-3p-202646_7	ATTTTCGAGCCATTTGAACCACAG	0.229651	-2.12249	0.524527	3.43249	0.788274	10.2975	0	0	0	0	2.36482	10	0	0	0	0	3	middle
PC-3p-149337_10	AATCCCTCCCTAAAACCCCCAACC	0.229651	-2.12249	0.524527	3.43249	0.788274	10.2975	0	0	0	0	2.36482	10	0	0	0	0	3	middle
PC-3p-136020_11	ATTCATCTCCCCTTTTCCCCCACC	0.493529	-1.01879	0.526672	3.72685	1.83931	0	6.88815	4.2924	0	0	5.51792	0	8	4	0	0	7	low
PC-3p-88000_20	AAATGCCTCTCCAAATCCTCCAAC	0.582856	-0.778788	0.528993	4.41179	2.57144	7.20823	6.02713	0	0	2.98467	4.72964	7	7	0	0	3	6	low
PC-3p-44723_42	TGTATTCCGATCGAGGGGCTAT	0.688702	-0.538049	0.529747	3.86235	2.66	3.08924	6.88815	1.60965	1.94556	2.48722	3.54723	3	8	1.5	1.5	2.5	4.5	low
PC-5p-235900_5	ATCAAATGATGTTTCAGTTTGGCC	0.255168	-1.97048	0.537837	3.08924	0.788274	9.26772	0	0	0	0	2.36482	9	0	0	0	0	3	low
PC-3p-94839_18	AATCTCTCCTCAAATCCCCTAACC	0.516663	-0.952703	0.53834	4.06854	2.10206	6.17848	6.02713	0	0	0	6.30619	6	7	0	0	0	8	low
PC-3p-86285_20	AAACTCGGTTCGGCTCAGTTCGTT	0.546433	-0.871885	0.543723	4.08732	2.23344	7.20823	3.44407	1.60965	0	0	6.70033	7	4	1.5	0	0	8.5	low
PC-5p-56521_33	ACTGTCATGAAAACCATCTGCACC	0.593765	-0.752036	0.54829	4.24016	2.51766	6.69336	6.02713	0	5.18816	0	2.36482	6.5	7	0	4	0	3	low
PC-3p-120587_13	AAATCTCTCCTCAAATCCCTCACC	0.57744	-0.792258	0.548545	2.69265	1.55484	4.63386	3.44407	0	0	3.48211	1.18241	4.5	4	0	0	3.5	1.5	low
PC-3p-158329_9	ACACGTGACTGCCGTTATCCAATC	0.526183	-0.926364	0.551711	1.89077	0.994888	3.08924	2.58306	0	0	2.98467	0	3	3	0	0	3	0	low
PC-3p-144043_11	AATTCGAGCCATTTGAGCCACAAA	0.287064	-1.80056	0.55509	1.373	0.394137	4.11899	0	0	0	0	1.18241	4	0	0	0	0	1.5	low
PC-3p-140123_11	AAAGGTCACAAATCTTTCATGACT	0.52623	-0.926235	0.556722	2.46478	1.29704	3.08924	4.30509	0	3.89112	0	0	3	5	0	3	0	0	low
PC-3p-262376_4	TTCGATCCCCAGCAGAGTCGCC	0.530249	-0.915259	0.558322	2.4461	1.29704	4.11899	0	3.2193	3.89112	0	0	4	0	3	3	0	0	low
PC-5p-39590_48	AGCTCCTCATGTTCTCTGAGTGC	0.805415	-0.312196	0.563404	8.58148	6.91165	6.17848	12.0543	7.5117	9.07927	2.98467	8.67102	6	14	7	7	3	11	middle
PC-3p-43186_44	CATCACCATTGCACTACCACT	0.718155	-0.477632	0.564074	11.9822	8.60506	21.1098	9.4712	5.3655	4.53964	9.45144	11.8241	20.5	11	5	3.5	9.5	15	middle
PC-3p-118803_14	ATCTCTCCTCACATCCCTCAA	0.492556	-1.02164	0.564075	2.14675	1.0574	5.14874	1.29153	0	0	1.98978	1.18241	5	1.5	0	0	2	1.5	low
PC-3p-122158_13	AAATCCCTCCACAAATCCCCAACC	0.533026	-0.907723	0.564589	2.46478	1.31379	3.08924	4.30509	0	0	0	3.94137	3	5	0	0	0	5	low
PC-3p-75810_24	CAACGCACCACTCTAGAAAAC	0.626073	-0.675597	0.572995	2.62495	1.64341	4.11899	0	3.75585	1.94556	2.98467	0	4	0	3.5	1.5	3	0	low
PC-3p-62093_30	TTTCCAAATCCCTCCCCATT	0.662078	-0.594927	0.581121	8.25477	5.4653	15.9611	1.29153	7.5117	6.4852	5.96933	3.94137	15.5	1.5	7	5	6	5	middle
PC-3p-85299_20	AATCCCTCTCCAAATCCTCTAACC	0.619513	-0.690794	0.586226	1.91889	1.18878	3.60411	2.15255	0	0	1.98978	1.57655	3.5	2.5	0	0	2	2	low
PC-3p-104331_16	AAATCTCTCTCCAAATCCCTCAAC	0.347956	-1.52302	0.589886	3.77574	1.31379	11.3272	0	0	0	0	3.94137	11	0	0	0	0	5	middle
PC-3p-69937_26	AATCCCTCTTCAAATCTCCTAACC	0.68431	-0.547278	0.595779	4.9858	3.41183	7.20823	7.74917	0	3.89112	3.97955	2.36482	7	9	0	3	4	3	low
PC-3p-72672_25	ATTTCTCTTTTCAAATCTCTCCTC	0.637195	-0.650193	0.596803	5.04204	3.21276	8.23798	6.88815	0	6.4852	0	3.1531	8	8	0	5	0	4	low
PC-3p-57427_32	AATCTCTCCTCAAATTCCCCAACC	0.757132	-0.401383	0.596822	8.16175	6.17952	10.2975	7.74917	6.4386	9.07927	0	9.45929	10	9	6	7	0	12	middle
PC-3p-128166_12	AATCACTCCTTAAATCTCCCAACC	0.539819	-0.889452	0.603851	2.92051	1.57655	6.17848	2.58306	0	0	0	4.72964	6	3	0	0	0	6	low
PC-3p-56313_33	TTTGACAGTTTTGGACCATT	0.764336	-0.387721	0.607297	3.21552	2.45774	3.08924	3.87458	2.68275	3.89112	3.48211	0	3	4.5	2.5	3	3.5	0	low
PC-3p-160198_9	CCTCTCCACCACACGATCAAA	0.382751	-1.38552	0.610793	2.05949	0.788274	6.17848	0	0	0	0	2.36482	6	0	0	0	0	3	low
PC-3p-167937_9	ACTACACAATGCACCACTCTAAGA	0.382751	-1.38552	0.610793	2.05949	0.788274	6.17848	0	0	0	0	2.36482	6	0	0	0	0	3	low
PC-3p-133403_12	GAATGGTGTAGATCAGTAAGGGGG	0.382751	-1.38552	0.610793	1.373	0.525516	4.11899	0	0	0	0	1.57655	4	0	0	0	0	2	low
PC-3p-166817_9	ATTTCTCTTTTCAAATTCCTCTCC	0.382751	-1.38552	0.610793	2.74599	1.05103	8.23798	0	0	0	0	3.1531	8	0	0	0	0	4	low
PC-3p-49131_38	TTTGCTGATTTGACGTGATGC	0.867356	-0.205304	0.623679	6.91569	5.99836	7.20823	6.02713	7.5117	9.07927	4.97444	3.94137	7	7	7	7	5	5	low
PC-5p-198055_7	AAAATGTGTGGCTCAAATGGTTCG	0.580587	-0.784416	0.624386	2.23401	1.29704	4.11899	2.58306	0	3.89112	0	0	4	3	0	3	0	0	low
PC-3p-721_2531	TTTCCAAGTCCCCCCATTCCTA	0.740104	-0.4342	0.625456	2400.38	1776.53	2161.44	1523.14	3516.55	3775.68	741.192	812.711	2099	1769	3277	2911	745	1031	high
PC-3p-301968_4	ATTTGAGTCATTTGAGTCACAAAA	0.595581	-0.747631	0.631819	2.17777	1.29704	3.08924	3.44407	0	3.89112	0	0	3	4	0	3	0	0	low
PC-5p-103150_16	AAACGACGTCGTTTGCCTTGCACT	0.419857	-1.25203	0.633817	4.11899	1.72939	12.357	0	0	5.18816	0	0	12	0	0	4	0	0	middle
PC-5p-128685_12	CGGTCTGCCACAACCATCCAGT	0.603273	-0.729118	0.640671	2.17777	1.31379	3.08924	3.44407	0	0	0	3.94137	3	4	0	0	0	5	low
PC-3p-133533_12	TCACTCCCTAAATCCCCAACC	0.603273	-0.729118	0.640671	2.17777	1.31379	3.08924	3.44407	0	0	0	3.94137	3	4	0	0	0	5	low
PC-5p-176608_8	TTTTAGAGTGGTGTATTGTGT	0.433304	-1.20655	0.642328	2.29605	0.994888	0	6.88815	0	0	2.98467	0	0	8	0	0	3	0	low
PC-3p-170907_8	AAATCTCTTCCCAATTCCTCCAAC	0.43743	-1.19288	0.644955	2.40274	1.05103	7.20823	0	0	0	0	3.1531	7	0	0	0	0	4	low
PC-3p-136292_11	AATCTCTCCTTAAATCCCCCAACC	0.43743	-1.19288	0.644955	2.40274	1.05103	7.20823	0	0	0	0	3.1531	7	0	0	0	0	4	low
PC-5p-72099_25	ACAATCCCCTTTGTGATCCACACC	0.644341	-0.634103	0.645129	2.43376	1.56817	5.14874	2.15255	0	1.94556	0	2.75896	5	2.5	0	1.5	0	3.5	low
PC-3p-98726_17	TAAGCTATCTGTCTTGTCTCT	0.609826	-0.71353	0.649379	6.59691	4.02297	0	15.4983	4.2924	0	4.97444	7.09447	0	18	4	0	5	9	middle
PC-3p-112934_14	AATCCTTCCCCAAATCTCCCAACC	0.638488	-0.647269	0.656915	1.97158	1.25883	0	4.30509	1.60965	2.59408	0	1.18241	0	5	1.5	2	0	1.5	low
PC-5p-10056_180	TCGTGTTCATGGCATTTCATC	0.920437	-0.119609	0.671206	31.1744	28.6941	39.1304	31.8577	22.5351	27.2378	32.8313	26.013	38	37	21	21	33	33	middle
PC-3p-80975_22	ATTTCTCTTTTCAAATCCCTCACC	0.67817	-0.560281	0.686543	2.11863	1.43679	4.63386	1.72204	0	1.94556	0	2.36482	4.5	2	0	1.5	0	3	low
PC-3p-124316_13	TGTCTACTCAAATCCATGATC	0.642986	-0.637142	0.686878	1.28941	0.829074	0	1.72204	2.1462	0	2.48722	0	0	2	2	0	2.5	0	low
PC-3p-102153_16	AAATCCCTTCCTGAATCTCCCAAC	0.643298	-0.636442	0.687726	4.08455	2.62758	0	6.88815	5.3655	0	0	7.88274	0	8	5	0	0	10	low
PC-3p-31682_60	TCGTTTTGGCATTTTCAGACC	0.794226	-0.332378	0.693625	11.6938	9.28755	18.5354	6.88815	9.6579	18.1585	4.97444	4.72964	18	8	9	14	5	6	middle
PC-3p-105230_16	AATCTCTCTTCAAATCTCCCAACC	0.629789	-0.66706	0.695343	2.92051	1.83931	6.17848	2.58306	0	0	0	5.51792	6	3	0	0	0	7	low
PC-3p-53944_35	ATTTGGGACAGGGGATAGGG	0.720904	-0.472122	0.703783	7.03839	5.074	8.23798	0	12.8772	0	4.97444	10.2476	8	0	12	0	5	13	middle
PC-3p-148081_10	AGTTTTGAGCCATTTGAACCACTG	0.655355	-0.609651	0.709672	4.81128	3.1531	9.26772	5.16611	0	0	0	9.45929	9	6	0	0	0	12	low
PC-5p-152420_10	CGACTGACGTGTTCAACTTGA	0.719437	-0.475059	0.729416	1.63188	1.17404	3.60411	1.29153	0	1.94556	0	1.57655	3.5	1.5	0	1.5	0	2	low
PC-5p-98893_17	ATTGTGTGGTTGAGATTTACTAGT	0.757873	-0.399972	0.737044	2.00615	1.5204	2.57437	3.44407	0	0	2.98467	1.57655	2.5	4	0	0	3	2	low
PC-3p-61611_30	ACATTCGAGCCATTCGGACCACAC	0.757425	-0.400825	0.746643	12.9801	9.83147	28.8329	6.88815	3.2193	5.18816	6.96422	17.342	28	8	3	4	7	22	middle
PC-5p-161450_9	CCTTCAAAGACTCTGACTGGT	0.745071	-0.42455	0.755865	5.19209	3.86848	12.357	0	3.2193	3.89112	2.98467	4.72964	12	0	3	3	3	6	middle
PC-3p-131847_12	AATCTCTCCCTAAATCCCCCAACC	0.610342	-0.712309	0.759411	2.58306	1.57655	0	7.74917	0	0	0	4.72964	0	9	0	0	0	6	low
PC-3p-95763_18	TCAGGAGGAATTCATAGTTCGT	0.762621	-0.390961	0.763429	4.47382	3.41183	3.08924	10.3322	0	3.89112	3.97955	2.36482	3	12	0	3	4	3	middle
PC-5p-65607_28	TAAAACTAGAGGGACCAAAGT	0.898465	-0.154465	0.776067	5.05226	4.53928	7.20823	2.58306	5.3655	6.4852	3.97955	3.1531	7	3	5	5	4	4	low
PC-5p-89426_19	AATTCTTTGTCCCGGTTGCACTTC	0.79565	-0.329795	0.778824	1.74726	1.39021	3.08924	2.15255	0	2.59408	0	1.57655	3	2.5	0	2	0	2	low
PC-3p-44990_42	CTTTCCAAATCCCTCCTCGT	0.825604	-0.276478	0.780825	7.18401	5.93115	8.23798	2.58306	10.731	0	5.96933	11.8241	8	3	10	0	6	15	middle
PC-3p-146293_10	TCCTCCCCAAATCTTTCAACC	0.684567	-0.546737	0.790047	1.54462	1.0574	4.63386	0	0	0	1.98978	1.18241	4.5	0	0	0	2	1.5	low
PC-3p-201933_7	ATTTTGAACCATTGTGGCCACAAA	0.656145	-0.607913	0.790145	1.20137	0.788274	3.60411	0	0	0	0	2.36482	3.5	0	0	0	0	3	low
PC-3p-71575_25	TTTCAAATCACTCCCCAATTC	0.864503	-0.210058	0.791998	2.40642	2.08036	2.05949	3.01356	2.1462	0	3.48211	2.75896	2	3.5	2	0	3.5	3.5	low
PC-3p-47709_40	TTCCCTTCCCAAATCCCCCAT	0.866668	-0.206449	0.799717	6.69937	5.80613	7.20823	4.30509	8.5848	0	7.95911	9.45929	7	5	8	0	8	12	low
PC-3p-48624_39	ATTTCTCTTTCCAAATTCCTCCCC	0.812539	-0.299492	0.806713	3.43539	2.79138	7.7231	2.58306	0	1.94556	2.48722	3.94137	7.5	3	0	1.5	2.5	5	low
PC-5p-233332_6	AAATTTTTGGCCAGACCTTTCACA	0.765503	-0.385521	0.861932	1.02975	0.788274	3.08924	0	0	0	0	2.36482	3	0	0	0	0	3	low
PC-3p-154938_10	AATCCTTTCTCAAATCCCTCAACC	0.765503	-0.385521	0.861932	1.71625	1.31379	5.14874	0	0	0	0	3.94137	5	0	0	0	0	5	low
PC-3p-220307_6	AATCCCTCCTGAAATCCTTCAACC	0.770319	-0.376472	0.865013	1.72204	1.32652	0	5.16611	0	0	3.97955	0	0	6	0	0	4	0	low
PC-3p-289649_4	CCTTTCCAAATCCCTCCCCTT	0.805582	-0.311897	0.866084	2.14675	1.72939	5.14874	1.29153	0	5.18816	0	0	5	1.5	0	4	0	0	low
PC-3p-187554_7	AATCCCTCTTTAAATCCCCCAACC	0.812877	-0.298892	0.866168	1.63188	1.32652	3.60411	1.29153	0	0	3.97955	0	3.5	1.5	0	0	4	0	low
PC-3p-265179_4	AATCCCTCCTCAAATCCTCTAGTC	0.784726	-0.349739	0.874178	2.00904	1.57655	0	6.02713	0	0	0	4.72964	0	7	0	0	0	6	low
PC-5p-129209_12	AATGACAACGAGAGAGAGCACGC	0.833815	-0.262201	0.87463	1.89077	1.57655	3.08924	2.58306	0	0	0	4.72964	3	3	0	0	0	6	low
PC-3p-196297_7	AAATCTCTCATCAAATCCCTCAAC	0.844582	-0.243691	0.883629	2.17777	1.83931	3.08924	3.44407	0	0	0	5.51792	3	4	0	0	0	7	low
PC-5p-23856_79	AGTGATGTGTTGTATGGTTGA	0.936677	-0.0943768	0.884494	6.93369	6.49462	10.8123	3.01356	6.97515	6.4852	9.45144	3.54723	10.5	3.5	6.5	5	9.5	4.5	middle
PC-3p-102350_16	TCCCTTCTCAAATCCCCCAT	0.915473	-0.12741	0.891803	3.72685	3.41183	0	6.88815	4.2924	3.89112	3.97955	2.36482	0	8	4	3	4	3	low
PC-3p-173996_8	AATCCCTCTGCAAATTCCTCAACC	0.840745	-0.25026	0.893919	2.74599	2.30868	8.23798	0	0	0	2.98467	3.94137	8	0	0	0	3	5	low
PC-5p-83175_21	TTATGGATTTGGGTAGGTATT	0.958298	-0.0614539	0.960104	3.5192	3.37244	4.11899	0	6.4386	0	6.96422	3.1531	4	0	6	0	7	4	low
PC-5p-82233_21	ACCCCCAGTGAGGTGTCGCGCCCC	0.963546	-0.0535739	0.968098	1.80351	1.73776	4.11899	1.29153	0	3.2426	0	1.97069	4	1.5	0	2.5	0	2.5	low
PC-3p-122975_13	AATCACTGCTCAAATCCCCCAACC	0.95388	-0.068121	0.969636	1.20137	1.14596	3.60411	0	0	1.94556	1.49233	0	3.5	0	0	1.5	1.5	0	low
PC-5p-296661_4	CAACCCCCTTTGGATCTCAACC	0.966148	-0.0496834	0.981745	1.373	1.32652	4.11899	0	0	0	3.97955	0	4	0	0	0	4	0	low
PC-3p-146453_10	AATCCTTCTCCAAATCTCCCAACC	0.984218	-0.0229506	0.991564	2.40274	2.36482	7.20823	0	0	0	0	7.09447	7	0	0	0	0	9	low
Note: red is pvalue<=0.001,orange is pvalue <=0.01,blue is pvalue<=0.05,green is pvalue <=0.1.
Log2 (fold change), negative mumbers indicated the miRNAs were down-regulated while positive numbers indicated the miRNAs were up-regulated; -inf or inf indicated the miRNAs were not detected in one of the libraries.
