# Supplementary material for: Identification of Regulatory Networks of MicroRNAs and Their Targets in Response to Colletotrichum gloeosporioides in Tea Plant (Camellia sinensis L.)
Source: Front Plant Sci. 2019 Sep 12;10:1096. doi: 10.3389/fpls.2019.01096 (PMC6751461; doi:10.3389/fpls.2019.01096)
Supplement: Supplementary file 7 [file Table_7.xls]

## Sheet: Novel miRNAs targets
Table S7: Identified target genes of predicted novel miRNAs and their characteristics in CgIL library vs. CK library.
Small RNA	Transcript ID	Transcript Annotation	Alignment Score	Alignment Range	Degradome Detection	CgIL TPB	CK TPB	up/down	log2 (fold change)	Degradome Cleavage Site	CgIL Degradome Read Number (Raw)	CgIL Degradome Read Number (Normalized)	CK Degradome Read Number (Raw)	CK Degradome Read Number (Normalized)	CgIL Degradome Category	CK Degradome Category	pvalue (chis_quare2x2)	pvalue (fisher exact test)
PC-3p-100962_17	CL756.Contig1_All	ABC transporter B family member 9-like	3.5	866-884	Y	633.232	221.525	up	1.51527	876	9	9	4	4	2	2	0	4.03445e-162
	CL9837.Contig2_All	12-oxophytodienoate reductase 3	3.5	1055-1073	Y	140.718	0	up	-	1064	2	2			3	4	1.4348e-76	2.46543e-76
	Unigene22961_All	sedoheptulose-1	4	518-536	Y	140.718	55.3812	up	1.34534	527	2	2	1	1	4		1.5959e-39	3.79447e-35
	Unigene24108_All	pyruvate kinase isozyme A	4	517-536	Y	70.3592	0	up	-	527	1	1			4		3.5063e-39	2.91538e-38
	CL10182.Contig2_All	nucleolar protein 6	4	1087-1105	Y	140.718	110.762	up	0.345341	1096	2	2	2	2	2	2	6.6321e-21	7.33073e-19
	CL6118.Contig2_All	hexokinase-3	4	299-318	Y	35.1796	0	up	-	309	1	0.5			4		2.0504e-20	1.70808e-19
	CL6118.Contig1_All	hexokinase-3	4	299-318	Y	35.1796	0	up	-	309	1	0.5			4		2.0504e-20	1.70808e-19
PC-3p-101468_17	Unigene39123_All	hypothetical protein	4	629-651	Y	70.3592	0	up	-	642	1	1			4		3.5063e-39	2.91538e-38
PC-3p-102350_16	CL756.Contig1_All	ABC transporter B family member 9-like	3	866-884	Y	633.232	221.525	up	1.51527	876	9	9	4	4	2	2	0	4.03445e-162
	Unigene17777_All	uncharacterized LOC100192545	3	612-631	Y	35.1796	0	up	-	622	1	0.5			2		2.0504e-20	1.70808e-19
PC-3p-104331_16	CL10182.Contig2_All	nucleolar protein 6	4	1086-1108	Y	281.437	0	up	-	1099	4	4			2	2	0	2.06423e-151
PC-3p-106557_16	CL9139.Contig2_EL	glutamine synthetase cytosolic isozyme 1	3.5	1153-1172	Y	140.718	0	up	-	1163	2	2			2	2	1.4348e-76	2.46543e-76
	Unigene17777_All	uncharacterized LOC100192545	2.5	611-631	Y	35.1796	0	up	-	622	1	0.5			3		2.0504e-20	1.70808e-19
PC-3p-106909_15	CL6037.Contig2_All	polygalacturonase-like	4	1067-1091	Y	281.437	110.762	up	1.34534	1082	4	4	2	2	4		2.9693e-77	8.34695e-68
PC-3p-106926_15	CL9139.Contig2_EL	glutamine synthetase cytosolic isozyme 1	3.5	1182-1205	Y	211.077	110.762	up	0.930303	1196	3	3	2	2	2	2	4.2153e-47	2.42274e-41
PC-3p-111156_15	CL6785.Contig2_All	serine/threonine-protein kinase CTR1	3	4615-4636	Y	140.718	55.3812	up	1.34534	4627	2	2	1	1	3	3	1.5959e-39	3.79447e-35
	Unigene17777_All	uncharacterized LOC100192545	3	606-627	Y	35.1796	0	up	-	618	1	0.5			2		2.0504e-20	1.70808e-19
PC-3p-118803_14	Unigene40258_All	hypothetical protein	4	1030-1049	Y	1196.11	1052.24	up	0.184876	1041	17	17	19	19	4		0	5.98513e-126
PC-3p-12275_150	CL644.Contig2_All	structural constituent of ribosome	3	1375-1394	Y	140.718	0	up	-	1385	4	2			2	2	1.4348e-76	2.46543e-76
	CL8343.Contig2_All	splicing factor 3B subunit 2-like	4	1321-1342	Y	140.718	0	up	-	1333	2	2			4		1.4348e-76	2.46543e-76
	CL644.Contig1_All	structural constituent of ribosome	3	1243-1262	Y	140.718	0	up	-	1253	4	2			4	4	1.4348e-76	2.46543e-76
PC-3p-123632_13	Unigene17777_All	uncharacterized LOC100192545	2	623-646	Y	175.898	0	up	-	637	5	2.5			4	4	0	4.19821e-95
	CL9381.Contig2_All	mannan endo-1	3	1635-1658	Y	70.3592	27.6906	up	1.34534	1649	1	1	1	0.5	4	4	1.3812e-20	5.91379e-18
PC-3p-126481_12	Unigene22961_All	sedoheptulose-1	3	518-537	Y	70.3592	55.3812	up	0.345341	528	1	1	1	1	4	4	3.308e-11	5.66774e-10
PC-3p-127676_12	CL2229.Contig1_All	hypothetical protein	3.5	682-702	Y	35.1796	0	up	-	693	1	0.5			2		2.0504e-20	1.70808e-19
PC-3p-129106_12	Unigene17777_All	uncharacterized LOC100192545	3.5	623-646	Y	175.898	0	up	-	637	5	2.5			2		0	4.19821e-95
PC-3p-131003_12	CL5900.Contig1_All	nuclear-pore anchor-like protein	4	2395-2415	Y	211.077	0	up	-	2406	3	3			2		0	7.14416e-114
PC-3p-134668_11	Unigene19919_All	hypothetical protein	4	40-60	Y	844.31	221.525	up	1.9303	51	12	12	4	4	4		0	4.08258e-251
	CL7018.Contig2_All	calcium-dependent protein kinase	3.5	659-679	Y	211.077	0	up	-	670	3	3			4	4	0	7.14416e-114
	CL7130.Contig2_All	Calmodulin-domain protein kinase 5 isoform 1	4	1785-1805	Y	70.3592	0	up	-	1796	1	1			4		3.5063e-39	2.91538e-38
PC-3p-136272_11	Unigene17777_All	uncharacterized LOC100192545	2	623-646	Y	175.898	0	up	-	637	5	2.5			4		0	4.19821e-95
	CL9381.Contig2_All	mannan endo-1	2	1636-1658	Y	70.3592	27.6906	up	1.34534	1649	1	1	1	0.5	2		1.3812e-20	5.91379e-18
PC-3p-142896_11	Unigene5154_All	1-deoxy-D-xylulose 5-phosphate reductoisomerase	4	322-343	Y	70.3592	0	up	-	334	1	1			2		3.5063e-39	2.91538e-38
PC-3p-145315_10	Unigene5022_All	polyribonucleotide nucleotidyltransferase 2	3	266-289	Y	70.3592	0	up	-	280	1	1			2		3.5063e-39	2.91538e-38
PC-3p-1581_1049	CL5515.Contig3_All	LRR receptor-like serine/threonine-protein kinase FLS2	4	891-910	Y	70.3592	55.3812	up	0.345341	901	1	1	1	1	4	4	3.308e-11	5.66774e-10
PC-3p-16621_113	Unigene39748_CKL	hypothetical protein	4	522-541	Y	211.077	0	up	-	532	3	3			4	4	0	7.14416e-114
	CL2924.Contig1_All	acetyl-CoA acetyltransferase	4	1397-1417	Y	70.3592	0	up	-	1408	1	1			4	4	3.5063e-39	2.91538e-38
PC-3p-166627_9	Unigene17777_All	uncharacterized LOC100192545	3.5	623-646	Y	175.898	0	up	-	637	5	2.5			2		0	4.19821e-95
	CL9381.Contig2_All	mannan endo-1	3.5	1636-1658	Y	70.3592	27.6906	up	1.34534	1649	1	1	1	0.5	2		1.3812e-20	5.91379e-18
	Unigene17777_All	uncharacterized LOC100192545	4	623-646	Y	175.898	0	up	-	637	5	2.5			2		0	4.19821e-95
	CL9381.Contig2_All	mannan endo-1	3.5	1635-1658	Y	70.3592	27.6906	up	1.34534	1649	1	1	1	0.5	2		1.3812e-20	5.91379e-18
PC-3p-177009_8	CL154.Contig6_All	50S ribosomal protein L4	3.5	582-605	Y	211.077	73.8417	up	1.51527	596	9	3	4	1.33333	4		9.2632e-63	3.07918e-55
	CL154.Contig4_All	50S ribosomal protein L4	3.5	582-605	Y	211.077	73.8417	up	1.51527	596	9	3	4	1.33333	4		9.2632e-63	3.07918e-55
	Unigene1948_All	50S ribosomal protein L4	3.5	582-605	Y	211.077	73.8417	up	1.51527	596	9	3	4	1.33333	2	4	9.2632e-63	3.07918e-55
PC-3p-17716_106	Unigene40028_All	hypothetical protein	3.5	173-193	Y	70.3592	55.3812	up	0.345341	184	1	1	1	1	3		3.308e-11	5.66774e-10
PC-3p-178175_8	CL3161.Contig9_All	uncharacterized LOC103341365	3	2356-2379	Y	211.077	110.762	up	0.930303	2370	3	3	2	2	4	4	4.2153e-47	2.42274e-41
PC-3p-180347_8	Unigene4959_All	BRASSINOSTEROID INSENSITIVE 1-associated receptor kinase 1	4	1256-1275	Y	211.077	0	up	-	1266	3	3			2		0	7.14416e-114
	CL4250.Contig2_All	peroxidase 24-like	4	679-697	Y	70.3592	0	up	-	688	2	1			4		3.5063e-39	2.91538e-38
	CL4250.Contig1_All	peroxidase 24-like	4	736-754	Y	70.3592	0	up	-	745	2	1			2		3.5063e-39	2.91538e-38
PC-3p-182507_8	Unigene17777_All	uncharacterized LOC100192545	4	623-646	Y	175.898	0	up	-	637	5	2.5			4	4	0	4.19821e-95
PC-3p-190364_7	CL6037.Contig2_All	polygalacturonase-like;polygalacturonase-like	4	1068-1090	Y	140.718	55.3812	up	1.34534	1081	2	2	1	1	2	2	1.5959e-39	3.79447e-35
PC-3p-193701_7	Unigene17777_All	uncharacterized LOC100192545	2	623-646	Y	175.898	0	up	-	637	5	2.5			2	3	0	4.19821e-95
	CL9381.Contig2_All	mannan endo-1	1.5	1635-1658	Y	70.3592	27.6906	up	1.34534	1649	1	1	1	0.5	2	2	1.3812e-20	5.91379e-18
PC-3p-201450_7	Unigene17777_All	uncharacterized LOC100192545	3.5	623-646	Y	175.898	0	up	-	637	5	2.5			2		0	4.19821e-95
PC-3p-219720_6	Unigene17777_All	uncharacterized LOC100192545	3.5	623-646	Y	175.898	0	up	-	637	5	2.5			2	4	0	4.19821e-95
PC-3p-21996_86	Unigene40145_All	uncharacterized LOC101500730	3.5	2050-2070	Y	70.3592	0	up	-	2061	1	1			4		3.5063e-39	2.91538e-38
	Unigene24100_All	xylose isomerase	4	313-333	Y	70.3592	0	up	-	324	1	1			2		3.5063e-39	2.91538e-38
PC-3p-289649_4	Unigene18241_All	U3 small nucleolar ribonucleoprotein protein MPP10	4	583-602	Y	140.718	0	up	-	593	2	2			2	4	1.4348e-76	2.46543e-76
PC-3p-32021_60	CL2514.Contig1_All	cyclic dof factor 1-like	2.5	125-145	Y	175.898	0	up	-	136	5	2.5			4		0	4.19821e-95
PC-3p-32594_59	CL6760.Contig2_EL	proteasome subunit beta type-7-A	4	1358-1377	Y	351.796	55.3812	up	2.66727	1368	5	5	1	1	4		0	6.60748e-129
	CL2421.Contig2_All	probable DNA-directed RNA polymerase I subunit RPA2	4	316-336	Y	35.1796	0	up	-	327	1	0.5			4		2.0504e-20	1.70808e-19
	CL2421.Contig1_All	probable DNA-directed RNA polymerase I subunit RPA2	4	322-342	Y	35.1796	0	up	-	333	1	0.5			4		2.0504e-20	1.70808e-19
PC-3p-40622_47	Unigene17777_All	uncharacterized LOC100192545	2.5	623-646	Y	175.898	0	up	-	637	5	2.5			2		0	4.19821e-95
	CL9381.Contig2_All	mannan endo-1	3.5	1635-1658	Y	70.3592	27.6906	up	1.34534	1649	1	1	1	0.5	1	4	1.3812e-20	5.91379e-18
PC-3p-42453_45	CL756.Contig1_All	ABC transporter B family member 9-like	4	866-884	Y	633.232	221.525	up	1.51527	876	9	9	4	4	2	4	0	4.03445e-162
	Unigene36010_All	zinc finger protein CONSTANS	4	676-696	Y	70.3592	0	up	-	686	1	1			2		3.5063e-39	2.91538e-38
PC-3p-43186_44	Unigene6489_All	anthranilate synthase beta subunit 2	4	607-628	Y	70.3592	55.3812	up	0.345341	618	1	1	1	1	4	4	3.308e-11	5.66774e-10
PC-3p-43833_43	CL2792.Contig3_All	hypothetical protein	4	294-314	Y	140.718	0	up	-	305	2	2			4		1.4348e-76	2.46543e-76
PC-3p-47964_39	Unigene17777_All	uncharacterized LOC100192545	3	623-646	Y	175.898	0	up	-	637	5	2.5			2	2	0	4.19821e-95
PC-3p-48624_39	Unigene17777_All	uncharacterized LOC100192545	2.5	623-646	Y	175.898	0	up	-	637	5	2.5			4	4	0	4.19821e-95
	CL9381.Contig2_All	mannan endo-1	3.5	1635-1658	Y	70.3592	27.6906	up	1.34534	1649	1	1	1	0.5	2		1.3812e-20	5.91379e-18
PC-3p-51202_37	Unigene3717_All	uncharacterized LOC101785289	4	125-144	Y	70.3592	0	up	-	135	1	1			2		3.5063e-39	2.91538e-38
PC-3p-52926_35	Unigene17777_All	uncharacterized LOC100192545	2.5	623-646	Y	175.898	0	up	-	637	5	2.5			4	4	0	4.19821e-95
	CL9381.Contig2_All	mannan endo-1	3.5	1635-1658	Y	70.3592	27.6906	up	1.34534	1649	1	1	1	0.5	2		1.3812e-20	5.91379e-18
PC-3p-53444_35	CL8337.Contig1_All	receptor serine-threonine protein kinase	3	512-532	Y	70.3592	0	up	-	523	1	1			4		3.5063e-39	2.91538e-38
PC-3p-54029_35	CL4047.Contig3_All	elongation factor 1-alpha	4	1987-2008	Y	70.3592	55.3812	up	0.345341	1998	1	1	1	1	4	4	3.308e-11	5.66774e-10
	CL11481.Contig2_EL	polyadenylate-binding protein 5-like	3.5	493-514	Y	17.5898	13.8453	up	0.345341	505	1	0.25	1	0.25	4	4	0.00091301	0.00143626
	CL1380.Contig2_All	heterogeneous nuclear ribonucleoprotein 1	3.5	499-520	Y	17.5898	13.8453	up	0.345341	511	1	0.25	1	0.25	4		0.00091301	0.00143626
PC-3p-58653_32	CL8717.Contig3_All	glutathione reductase	4	512-531	Y	281.437	0	up	-	523	4	4			2		0	2.06423e-151
	CL3545.Contig1_All	glycerol-3-phosphate dehydrogenase SDP6	4	712-731	Y	211.077	0	up	-	722	3	3			4	4	0	7.14416e-114
	CL687.Contig3_CKL	DNA repair protein RAD50	4	3196-3217	Y	140.718	0	up	-	3207	2	2			2		1.4348e-76	2.46543e-76
PC-3p-64760_28	CL253.Contig2_All	DELLA protein RGL2	3	1882-1902	Y	70.3592	0	up	-	1893	1	1			2		3.5063e-39	2.91538e-38
PC-3p-66711_27	CL2514.Contig1_All	cyclic dof factor 1-like	3	125-145	Y	175.898	0	up	-	136	5	2.5			4	4	0	4.19821e-95
	CL4863.Contig2_All	cyclin-dependent kinase D-1	4	2098-2119	Y	211.077	0	up	-	2110	3	3			4	4	0	7.14416e-114
PC-3p-70173_26	Unigene17777_All	uncharacterized LOC100192545	3	611-631	Y	35.1796	0	up	-	622	1	0.5			4		2.0504e-20	1.70808e-19
PC-3p-70280_26	Unigene24330_All	uncharacterized LOC104602841	4	200-219	Y	351.796	55.3812	up	2.66727	210	5	5	1	1	4		0	6.60748e-129
PC-3p-70854_26	Unigene17777_All	uncharacterized LOC100192545	4	623-646	Y	175.898	0	up	-	637	5	2.5			2	4	0	4.19821e-95
PC-3p-72672_25	Unigene17777_All	uncharacterized LOC100192545	2.5	623-646	Y	175.898	0	up	-	637	5	2.5			3	3	0	4.19821e-95
PC-3p-7375_242	Unigene23244_All	uncharacterized LOC103324062	4	66-85	Y	70.3592	0	up	-	76	1	1			2		3.5063e-39	2.91538e-38
	CL12950.Contig2_All	acetolactate synthase large subunit	4	1430-1450	Y	35.1796	0	up	-	1441	1	0.5			2		2.0504e-20	1.70808e-19
PC-3p-75722_24	CL4089.Contig1_CKL	Dihydrodipicolinate synthase isoform 1	4	346-366	Y	70.3592	0	up	-	357	1	1			4	4	3.5063e-39	2.91538e-38
	CL7762.Contig1_All	leucine-rich repeat extensin-like protein 3	3	1862-1882	Y	70.3592	0	up	-	1873	1	1			4	4	3.5063e-39	2.91538e-38
PC-3p-77452_23	Unigene29029_All	40S ribosomal protein S12-like	4	218-242	Y	70.3592	0	up	-	233	1	1			4	4	3.5063e-39	2.91538e-38
PC-3p-78754_22	Unigene9613_All	3-hydroxyisobutyryl-CoA hydrolase-like protein 3	3	622-646	Y	70.3592	0	up	-	637	1	1			2		3.5063e-39	2.91538e-38
PC-3p-80975_22	Unigene17777_All	uncharacterized LOC100192545	4	623-646	Y	175.898	0	up	-	637	5	2.5			4		0	4.19821e-95
	CL9381.Contig2_All	mannan endo-1	4	1635-1658	Y	70.3592	27.6906	up	1.34534	1649	1	1	1	0.5	2		1.3812e-20	5.91379e-18
PC-3p-83653_21	CL3653.Contig1_All	vacuolar protein sorting-associated protein 4B-like	3.5	720-738	Y	70.3592	0	up	-	729	1	1			4	4	3.5063e-39	2.91538e-38
PC-3p-91294_19	Unigene17777_All	uncharacterized LOC100192545	3	623-646	Y	175.898	0	up	-	637	5	2.5			4	4	0	4.19821e-95
	CL9381.Contig2_All	mannan endo-1	4	1635-1658	Y	70.3592	27.6906	up	1.34534	1649	1	1	1	0.5	3	3	1.3812e-20	5.91379e-18
PC-3p-98542_17	CL2027.Contig1_All	uncharacterized LOC101313743	4	439-461	Y	35.1796	27.6906	up	0.345341	452	1	0.5	1	0.5	4	4	2.7372e-06	1.81207e-05
	CL2027.Contig2_All	uncharacterized LOC101313743	4	430-452	Y	35.1796	27.6906	up	0.345341	443	1	0.5	1	0.5	2	2	2.7372e-06	1.81207e-05
PC-5p-10056_180	CL6471.Contig2_All	valine--tRNA ligase	4	2985-3005	Y	140.718	110.762	up	0.345341	2996	2	2	2	2	1		6.6321e-21	7.33073e-19
PC-5p-104350_16	Unigene5022_All	polyribonucleotide nucleotidyltransferase 2	2.5	338-361	Y	140.718	0	up	-	352	2	2			2	4	1.4348e-76	2.46543e-76
	CL1708.Contig5_All	BAHD acyltransferase At5g47980-like	3.5	614-637	Y	35.1796	0	up	-	628	1	0.5			3		2.0504e-20	1.70808e-19
PC-5p-108604_15	CL9144.Contig1_All	cyclic dof factor 1-like	4	678-697	Y	422.155	0	up	-	688	6	6			4	4	0	4.96795e-227
PC-5p-1646_1004	Unigene20017_All	adenine phosphoribosyltransferase 1	3.5	653-673	Y	140.718	0	up	-	664	2	2			2		1.4348e-76	2.46543e-76
PC-5p-176608_8	Unigene15836_All	Squalene monooxygenase isoform 1	3	6-26	Y	23.4531	18.4604	up	0.345341	17	1	0.333333	1	0.333333	2	4	0.00012864	0.000391816
PC-5p-200790_7	Unigene27432_All	hypothetical protein	3.5	294-313	Y	703.592	387.669	up	0.859914	305	10	10	7	7	4		0	7.52892e-129
	CL1458.Contig1_All	hypothetical protein	4	422-443	Y	140.718	0	up	-	434	2	2			0		1.4348e-76	2.46543e-76
PC-5p-202305_7	CL1326.Contig6_All	cell division control protein 48 homolog C	4	38-58	Y	70.3592	55.3812	up	0.345341	50	1	1	1	1	2		3.308e-11	5.66774e-10
PC-5p-32944_58	Unigene55474_All	(3S	4	149-170	Y	140.718	0	up	-	161	2	2			2	2	1.4348e-76	2.46543e-76
PC-5p-38741_49	Unigene9181_All	lectin-domain containing receptor kinase VI.3-like	4	1259-1280	Y	140.718	0	up	-	1271	2	2			2	4	1.4348e-76	2.46543e-76
PC-5p-39590_48	CL5399.Contig4_All	linoleate 13S-lipoxygenase 2-1	3.5	1460-1481	Y	211.077	0	up	-	1472	3	3			2	4	0	7.14416e-114
PC-5p-45916_41	CL2764.Contig1_All	disease resistance protein RPM1-like	4	414-435	Y	140.718	55.3812	up	1.34534	426	2	2	1	1	3	3	1.5959e-39	3.79447e-35
PC-5p-509535_3	CL408.Contig1_All	actin-related protein 2/3 complex subunit 1A-like	4	1285-1305	Y	422.155	110.762	up	1.9303	1296	6	6	2	2	2	4	0	1.73087e-126
PC-5p-62252_30	CL5399.Contig4_All	linoleate 13S-lipoxygenase 2-1	4	1587-1606	Y	140.718	0	up	-	1597	2	2			2		1.4348e-76	2.46543e-76
PC-5p-66328_28	Unigene40656_All	Phosphoenolpyruvate carboxylase 4 isoform 1	4	2468-2488	Y	70.3592	0	up	-	2479	1	1			2		3.5063e-39	2.91538e-38
PC-5p-67501_27	Unigene24105_All	ferredoxin	3	95-114	Y	211.077	0	up	-	105	3	3			2		0	7.14416e-114
	CL3167.Contig1_All	DNAJ	4	1058-1078	Y	633.232	470.741	up	0.427803	1069	18	9	16	8.5	2		0	1.04041e-84
	Unigene4486_All	NADH dehydrogenase subunit 2	4	521-540	Y	70.3592	0	up	-	531	2	1			2		3.5063e-39	2.91538e-38
PC-5p-73102_25	CL4854.Contig2_CKL	uncharacterized protein At4g28440-like	4	167-188	Y	211.077	0	up	-	179	3	3			4		0	7.14416e-114
	CL3440.Contig3_All	60S ribosomal protein L34-like	4	196-215	Y	70.3592	0	up	-	207	2	1			4		3.5063e-39	2.91538e-38
	CL3440.Contig2_All	60S ribosomal protein L34-like	4	196-215	Y	70.3592	0	up	-	207	2	1			2	2	3.5063e-39	2.91538e-38
	Unigene19722_All	WRKY DNA-binding protein 33 isoform 1	4	505-525	Y	35.1796	0	up	-	516	1	0.5			2	2	2.0504e-20	1.70808e-19
	CL3008.Contig1_All	WRKY DNA-binding protein 33 isoform 1	4	505-525	Y	35.1796	0	up	-	516	1	0.5			2	4	2.0504e-20	1.70808e-19
	Unigene37800_All	60S ribosomal protein L34-like	4	163-182	Y	70.3592	55.3812	up	0.345341	174	2	1	2	1	2		3.308e-11	5.66774e-10
	CL3440.Contig1_All	60S ribosomal protein L34	4	147-166	Y	70.3592	55.3812	up	0.345341	158	2	1	2	1	4		3.308e-11	5.66774e-10
PC-5p-80764_22	Unigene4511_All	ABSCISIC ACID-INSENSITIVE 5-like protein 2-like	4	182-201	Y	211.077	138.453	up	0.608375	193	6	3	5	2.5	4		5.633e-38	6.72111e-34
PC-5p-86811_20	Unigene36442_All	probable cysteine proteinase At4g11320	4	775-799	Y	70.3592	55.3812	up	0.345341	789	1	1	1	1	2	2	3.308e-11	5.66774e-10
PC-5p-8920_203	CL1380.Contig1_All	heterogeneous nuclear ribonucleoprotein 1	3.5	229-250	Y	23.4531	0	up	-	241	1	0.333333			2	2	4.0156e-14	4.64637e-13
PC-5p-91129_19	CL3943.Contig4_All	beta-galactosidase 17	4	904-924	Y	70.3592	0	up	-	915	1	1			2		3.5063e-39	2.91538e-38
PC-5p-16074_116	CL6531.Contig2_All	hypothetical protein	4	1176-1197	Y	1618.26	1716.82	down	-0.0852934	1188	23	23	31	31	4		0	7.00509e-123
PC-3p-100962_17	CL10333.Contig1_All	hypothetical protein	4	645-663	Y	0	55.3812	down	-	654			1	1	4		1.8709e-06	1.14201e-08
	CL4798.Contig2_All	alcohol dehydrogenase	4	302-322	Y	0	27.6906	down	-	313			1	0.5	4		0.0007498	9.0674e-05
PC-3p-102098_16	CL6280.Contig3_All	flavonol synthase/flavanone 3-hydroxylase-like	4	844-863	Y	0	38.7669	down	-	854			2	0.7	4		6.6559e-05	2.82086e-06
PC-3p-102350_16	Unigene29175_All	calcium/calmodulin-dependent serine/threonine-protein kinase 1-like	4	843-862	Y	0	55.3812	down	-	853			1	1	4		1.8709e-06	1.14201e-08
PC-3p-103945_16	CL1152.Contig2_All	putative late blight resistance protein homolog R1B-14	3	117-137	Y	0	13.8453	down	-	128			1	0.25	4		0.017152	0.0147607
	CL6530.Contig7_All	probable disease resistance protein RF9	3	197-217	Y	0	13.8453	down	-	208			1	0.25	1		0.017152	0.0147607
PC-3p-104331_16	CL5600.Contig1_All	nuclear transcription factor Y subunit A-3	4	116-139	Y	0	36.9208	down	-	130			2	0.666667		4	9.9363e-05	4.43161e-06
PC-3p-105230_16	Unigene9256_All	anthranilate synthase alpha subunit 1	3	1658-1681	Y	0	55.3812	down	-	1672			1	1		2	1.8709e-06	1.14201e-08
	Unigene17777_All	uncharacterized LOC100192545	3.5	610-633	Y	0	13.8453	down	-	624			1	0.25		4	0.017152	0.0147607
	CL299.Contig3_All	ATP synthase delta chain	2.5	380-403	Y	0	13.8453	down	-	394			1	0.25		2	0.017152	0.0147607
PC-3p-105853_16	Unigene31056_All	probable disease resistance protein At1g12280	4	1945-1964	Y	0	110.762	down	-	1955			2	2		4	1.5681e-11	3.83444e-17
PC-3p-106557_16	CL6734.Contig1_All	serine/threonine-protein kinase SAPK2	3.5	73-92	Y	0	83.0719	down	-	83			3	1.5		4	5.2752e-09	5.10122e-13
PC-3p-106568_16	CL3161.Contig9_All	uncharacterized LOC103341365	4	2355-2378	Y	0	55.3812	down	-	2369			1	1		4	1.8709e-06	1.14201e-08
	CL9381.Contig2_All	mannan endo-1	4	1622-1645	Y	0	13.8453	down	-	1636			1	0.25		4	0.017152	0.0147607
	Unigene17777_All	uncharacterized LOC100192545	3	610-633	Y	0	13.8453	down	-	624			1	0.25		4	0.017152	0.0147607
PC-3p-106909_15	Unigene23097_All	clathrin interactor EPSIN 1	3	67-90	Y	0	55.3812	down	-	81			1	1		2	1.8709e-06	1.14201e-08
	CL9381.Contig2_All	mannan endo-1	4	1622-1645	Y	0	13.8453	down	-	1636			1	0.25		4	0.017152	0.0147607
	Unigene17777_All	uncharacterized LOC100192545	3	610-633	Y	0	13.8453	down	-	624			1	0.25		0	0.017152	0.0147607
PC-3p-108027_15	CL656.Contig6_All	hypothetical protein	3	774-794	Y	0	27.6906	down	-	785			1	0.5	2	2	0.0007498	9.0674e-05
	CL656.Contig8_All	hypothetical protein	3	620-640	Y	0	27.6906	down	-	631			1	0.5		4	0.0007498	9.0674e-05
PC-3p-108397_15	Unigene17777_All	uncharacterized LOC100192545	4	615-638	Y	0	27.6906	down	-	629			1	0.5		4	0.0007498	9.0674e-05
PC-3p-108814_15	Unigene9256_All	anthranilate synthase alpha subunit 1	3.5	1658-1681	Y	0	55.3812	down	-	1672			1	1		3	1.8709e-06	1.14201e-08
	CL299.Contig3_All	ATP synthase delta chain	3	380-403	Y	0	13.8453	down	-	394			1	0.25		4	0.017152	0.0147607
	Unigene17777_All	uncharacterized LOC100192545	4	610-633	Y	0	13.8453	down	-	624			1	0.25		4	0.017152	0.0147607
PC-3p-110344_15	Unigene9256_All	anthranilate synthase alpha subunit 1	1.5	1658-1681	Y	0	55.3812	down	-	1672			1	1		2	1.8709e-06	1.14201e-08
	CL299.Contig3_All	ATP synthase delta chain	2.5	380-403	Y	0	13.8453	down	-	394			1	0.25		2	0.017152	0.0147607
	Unigene17777_All	uncharacterized LOC100192545	3.5	610-633	Y	0	13.8453	down	-	624			1	0.25		4	0.017152	0.0147607
PC-3p-112120_15	Unigene9256_All	anthranilate synthase alpha subunit 1	2.5	1658-1681	Y	0	55.3812	down	-	1672			1	1		4	1.8709e-06	1.14201e-08
	CL299.Contig3_All	ATP synthase delta chain	3.5	380-403	Y	0	13.8453	down	-	394			1	0.25		4	0.017152	0.0147607
PC-3p-112478_15	CL9139.Contig2_EL	glutamine synthetase cytosolic isozyme 1	4	1152-1174	Y	0	110.762	down	-	1165			2	2		4	1.5681e-11	3.83444e-17
	Unigene17777_All	uncharacterized LOC100192545	1	610-633	Y	0	13.8453	down	-	624			1	0.25		4	0.017152	0.0147607
	CL299.Contig3_All	ATP synthase delta chain	3	380-403	Y	0	13.8453	down	-	394			1	0.25		4	0.017152	0.0147607
PC-3p-114449_14	CL299.Contig3_All	ATP synthase delta chain	3.5	380-403	Y	0	13.8453	down	-	394			1	0.25		4	0.017152	0.0147607
	CL9381.Contig2_All	mannan endo-1	4	1622-1645	Y	0	13.8453	down	-	1636			1	0.25		4	0.017152	0.0147607
	Unigene17777_All	uncharacterized LOC100192545	1.5	610-633	Y	0	13.8453	down	-	624			1	0.25		4	0.017152	0.0147607
PC-3p-114893_14	CL3619.Contig2_All	uncharacterized LOC103646289	4	311-330	Y	0	1107.62	down	-	321			20	20		2	0	4.53506e-166
PC-3p-116144_14	Unigene24198_All	ATP-dependent RNA helicase SKI2	4	941-960	Y	0	221.525	down	-	951			4	4		2	1.5136e-21	8.91415e-34
PC-3p-116251_14	CL9381.Contig2_All	mannan endo-1	1.5	1622-1645	Y	0	13.8453	down	-	1636			1	0.25		4	0.017152	0.0147607
	Unigene17777_All	uncharacterized LOC100192545	3.5	610-633	Y	0	13.8453	down	-	624			1	0.25		4	0.017152	0.0147607
PC-3p-116510_14	Unigene9256_All	anthranilate synthase alpha subunit 1	4	1658-1681	Y	0	55.3812	down	-	1672			1	1		4	1.8709e-06	1.14201e-08
	CL299.Contig3_All	ATP synthase delta chain	2	380-403	Y	0	13.8453	down	-	394			1	0.25	2	2	0.017152	0.0147607
	Unigene17777_All	uncharacterized LOC100192545	3	610-633	Y	0	13.8453	down	-	624			1	0.25		3	0.017152	0.0147607
PC-3p-118138_14	Unigene9256_All	anthranilate synthase alpha subunit 1	0.5	1658-1681	Y	0	55.3812	down	-	1672			1	1		4	1.8709e-06	1.14201e-08
	CL299.Contig3_All	ATP synthase delta chain	3	380-403	Y	0	13.8453	down	-	394			1	0.25		4	0.017152	0.0147607
	Unigene17777_All	uncharacterized LOC100192545	4	610-633	Y	0	13.8453	down	-	624			1	0.25		4	0.017152	0.0147607
PC-3p-118155_14	Unigene9256_All	anthranilate synthase alpha subunit 1	4	1658-1681	Y	0	55.3812	down	-	1672			1	1		4	1.8709e-06	1.14201e-08
PC-3p-118263_14	CL7447.Contig2_All	chlorophyll a-b binding protein	4	431-451	Y	0	110.762	down	-	442			2	2		4	1.5681e-11	3.83444e-17
PC-3p-118803_14	Unigene17777_All	uncharacterized LOC100192545	3	612-632	Y	0	27.6906	down	-	623			1	0.5		2	0.0007498	9.0674e-05
PC-3p-120114_13	Unigene17777_All	uncharacterized LOC100192545	2.5	621-640	Y	0	55.3812	down	-	631			4	1		4	1.8709e-06	1.14201e-08
	CL9381.Contig2_All	mannan endo-1	3.5	1633-1652	Y	0	55.3812	down	-	1643			4	1		4	1.8709e-06	1.14201e-08
	CL5722.Contig2_All	beta-amylase family protein	2.5	1082-1101	Y	0	55.3812	down	-	1092			1	1		4	1.8709e-06	1.14201e-08
	Unigene38231_All	ferredoxin-like	3.5	769-788	Y	17.5898	36.9208	down	-1.0697	779	1	0.25	2	0.666667		4	0.60572	0.554253
	Unigene55451_All	ferredoxin-like	3.5	749-768	Y	17.5898	36.9208	down	-1.0697	759	1	0.25	2	0.666667	4	3	0.60572	0.554253
PC-3p-120417_13	CL8136.Contig4_All	auxin response factor 19-like	3.5	870-890	Y	0	11.0762	down	-	881			1	0.2	4	3	0.033023	0.0409641
	CL8136.Contig3_All	auxin response factor 19-like	3.5	960-980	Y	0	11.0762	down	-	971			1	0.2		2	0.033023	0.0409641
	Unigene15592_All	auxin response factor 19-like	3.5	831-851	Y	0	11.0762	down	-	842			1	0.2		2	0.033023	0.0409641
PC-3p-121147_13	CL2886.Contig2_All	shikimate kinase 3	4	118-141	Y	0	27.6906	down	-	132			1	0.5		2	0.0007498	9.0674e-05
	CL299.Contig3_All	ATP synthase delta chain	4	380-403	Y	0	13.8453	down	-	394			1	0.25		4	0.017152	0.0147607
PC-3p-122177_13	Unigene35_All	probable 1-deoxy-D-xylulose-5-phosphate synthase	3.5	968-991	Y	0	166.144	down	-	982			3	3		2	1.4986e-16	2.32356e-25
	CL2886.Contig2_All	shikimate kinase 3	2	118-141	Y	0	27.6906	down	-	132			1	0.5		2	0.0007498	9.0674e-05
	CL299.Contig3_All	ATP synthase delta chain	3.5	380-403	Y	0	13.8453	down	-	394			1	0.25		4	0.017152	0.0147607
	CL9381.Contig2_All	mannan endo-1	4	1622-1645	Y	0	13.8453	down	-	1636			1	0.25		2	0.017152	0.0147607
	Unigene17777_All	uncharacterized LOC100192545	1.5	610-633	Y	0	13.8453	down	-	624			1	0.25		4	0.017152	0.0147607
PC-3p-12275_150	CL2924.Contig1_All	acetyl-CoA acetyltransferase	4	1398-1418	Y	0	166.144	down	-	1409			3	3		3	1.4986e-16	2.32356e-25
	CL7890.Contig3_All	splicing factor 3B subunit 2	4	1391-1412	Y	0	110.762	down	-	1403			2	2		2	1.5681e-11	3.83444e-17
	Unigene11015_All	pre-mRNA-splicing factor 38	4	705-725	Y	281.437	443.05	down	-0.654659	716	4	4	8	8		4	7.4493e-09	2.30441e-08
	CL11302.Contig5_All	hypothetical protein	4	548-568	Y	0	55.3812	down	-	559			1	1		4	1.8709e-06	1.14201e-08
PC-3p-123632_13	Unigene38231_All	ferredoxin-like	1.5	771-794	Y	0	55.3812	down	-	785			3	1		3	1.8709e-06	1.14201e-08
	Unigene55451_All	ferredoxin-like	1.5	751-774	Y	0	55.3812	down	-	765			3	1		4	1.8709e-06	1.14201e-08
PC-3p-12413_148	Unigene9256_All	anthranilate synthase alpha subunit 1	4	1658-1681	Y	0	55.3812	down	-	1672			1	1		4	1.8709e-06	1.14201e-08
PC-3p-125128_13	CL9139.Contig2_EL	glutamine synthetase cytosolic isozyme 1	3.5	1152-1174	Y	0	110.762	down	-	1165			2	2		4	1.5681e-11	3.83444e-17
	Unigene17777_All	uncharacterized LOC100192545	2	610-633	Y	0	13.8453	down	-	624			1	0.25	4	3	0.017152	0.0147607
	CL299.Contig3_All	ATP synthase delta chain	4	380-403	Y	0	13.8453	down	-	394			1	0.25		2	0.017152	0.0147607
PC-3p-125637_13	Unigene17777_All	uncharacterized LOC100192545	2	611-632	Y	0	27.6906	down	-	623			1	0.5		4	0.0007498	9.0674e-05
	CL9139.Contig2_EL	glutamine synthetase cytosolic isozyme 1	3	1153-1173	Y	70.3592	110.762	down	-0.654659	1164	1	1	2	2		4	0.0038519	0.00536442
PC-3p-126183_13	CL2886.Contig2_All	shikimate kinase 3	3.5	118-141	Y	0	27.6906	down	-	132			1	0.5		2	0.0007498	9.0674e-05
	CL9381.Contig2_All	mannan endo-1	1	1622-1645	Y	0	13.8453	down	-	1636			1	0.25	2	2	0.017152	0.0147607
PC-3p-126481_12	Unigene744_CKL	anthocyanidin 5	4	1411-1432	Y	0	83.0719	down	-	1423			3	1.5		4	5.2752e-09	5.10122e-13
	CL859.Contig4_All	crocetin glucosyltransferase	4	1410-1431	Y	0	83.0719	down	-	1422			3	1.5		2	5.2752e-09	5.10122e-13
	CL9381.Contig2_All	mannan endo-1	2.5	1636-1656	Y	0	27.6906	down	-	1647			1	0.5		4	0.0007498	9.0674e-05
PC-3p-127676_12	Unigene9395_All	uncharacterized LOC105041866	4	500-520	Y	0	166.144	down	-	511			3	3		3	1.4986e-16	2.32356e-25
	CL8824.Contig1_All	hsp70-binding protein 1	4	1332-1352	Y	0	27.6906	down	-	1343			1	0.5		2	0.0007498	9.0674e-05
	CL8824.Contig2_All	hsp70-binding protein 1	4	2290-2310	Y	0	27.6906	down	-	2301			1	0.5		2	0.0007498	9.0674e-05
PC-3p-128561_12	Unigene24179_All	glycerol-3-phosphate 2-O-acyltransferase 4	3.5	985-1006	Y	0	332.287	down	-	996			6	6		4	1.6737e-31	3.42636e-50
	Unigene38231_All	ferredoxin-like	4	769-789	Y	0	55.3812	down	-	780			3	1		2	1.8709e-06	1.14201e-08
	Unigene55451_All	ferredoxin-like	4	749-769	Y	0	55.3812	down	-	760			3	1		4	1.8709e-06	1.14201e-08
PC-3p-129365_12	CL9139.Contig2_EL	glutamine synthetase cytosolic isozyme 1	4	1152-1174	Y	0	110.762	down	-	1165			2	2		4	1.5681e-11	3.83444e-17
	Unigene17777_All	uncharacterized LOC100192545	3.5	610-633	Y	0	13.8453	down	-	624			1	0.25		2	0.017152	0.0147607
PC-3p-130184_12	Unigene9256_All	anthranilate synthase alpha subunit 1	3	1658-1682	Y	0	55.3812	down	-	1672			1	1		4	1.8709e-06	1.14201e-08
PC-3p-13050_141	Unigene9395_All	uncharacterized LOC105041866	4	500-520	Y	0	166.144	down	-	511			3	3		4	1.4986e-16	2.32356e-25
PC-3p-131096_12	Unigene35_All	probable 1-deoxy-D-xylulose-5-phosphate synthase	2	968-991	Y	0	166.144	down	-	982			3	3		2	1.4986e-16	2.32356e-25
	CL9381.Contig2_All	mannan endo-1	1	1622-1645	Y	0	13.8453	down	-	1636			1	0.25		4	0.017152	0.0147607
PC-3p-131847_12	Unigene35_All	probable 1-deoxy-D-xylulose-5-phosphate synthase	4	968-991	Y	0	166.144	down	-	982			3	3		4	1.4986e-16	2.32356e-25
	CL2886.Contig2_All	shikimate kinase 3	4	118-141	Y	0	27.6906	down	-	132			1	0.5	4	3	0.0007498	9.0674e-05
	CL9381.Contig2_All	mannan endo-1	3	1622-1645	Y	0	13.8453	down	-	1636			1	0.25	4	2	0.017152	0.0147607
	CL299.Contig3_All	ATP synthase delta chain	4	380-403	Y	0	13.8453	down	-	394			1	0.25	3	2	0.017152	0.0147607
PC-3p-13233_139	CL7762.Contig1_All	leucine-rich repeat extensin-like protein 3	3	1871-1891	Y	70.3592	276.906	down	-1.97659	1882	1	1	5	5	3	2	0.00029016	0.000187353
	CL5938.Contig1_All	uncharacterized LOC102624265	4	754-774	Y	70.3592	110.762	down	-0.654659	765	2	1	4	2	4	2	0.0038519	0.00536442
	CL5112.Contig1_All	uncharacterized LOC102624265	4	1958-1978	Y	70.3592	110.762	down	-0.654659	1969	2	1	4	2		4	0.0038519	0.00536442
	Unigene55451_All	ferredoxin-like	3	762-782	Y	23.4531	36.9208	down	-0.654659	773	1	0.333333	2	0.666667		2	0.095209	0.1192
	Unigene38231_All	ferredoxin-like	3	782-802	Y	23.4531	36.9208	down	-0.654659	793	1	0.333333	2	0.666667		3	0.095209	0.1192
PC-3p-132371_12	Unigene23004_All	omega-6 fatty acid desaturase	4	144-166	Y	70.3592	110.762	down	-0.654659	157	1	1	2	2	4	2	0.0038519	0.00536442
PC-3p-133533_12	CL7308.Contig3_All	6-phosphogluconate dehydrogenase	4	1424-1443	Y	0	276.906	down	-	1435			5	5		3	1.5763e-26	5.5146e-42
PC-3p-134668_11	Unigene17777_All	uncharacterized LOC100192545	2.5	612-632	Y	0	27.6906	down	-	623			1	0.5		4	0.0007498	9.0674e-05
	CL9139.Contig2_EL	glutamine synthetase cytosolic isozyme 1	4	1153-1173	Y	70.3592	110.762	down	-0.654659	1164	1	1	2	2		2	0.0038519	0.00536442
PC-3p-135899_11	Unigene38231_All	ferredoxin-like	4	771-794	Y	0	55.3812	down	-	785			3	1	4	2	1.8709e-06	1.14201e-08
	Unigene55451_All	ferredoxin-like	4	751-774	Y	0	55.3812	down	-	765			3	1		4	1.8709e-06	1.14201e-08
PC-3p-136272_11	CL9139.Contig2_EL	glutamine synthetase cytosolic isozyme 1	4	1164-1187	Y	703.592	886.1	down	-0.332731	1178	10	10	16	16		4	1.8575e-40	1.1724e-37
	Unigene24139_All	4-hydroxyphenylpyruvate dioxygenase	4	1394-1417	Y	70.3592	166.144	down	-1.23962	1408	1	1	3	3		4	0.82404	0.830138
PC-3p-136292_11	Unigene9256_All	anthranilate synthase alpha subunit 1	4	1658-1681	Y	0	55.3812	down	-	1672			1	1		4	1.8709e-06	1.14201e-08
	CL299.Contig3_All	ATP synthase delta chain	2	380-403	Y	0	13.8453	down	-	394			1	0.25		4	0.017152	0.0147607
	Unigene17777_All	uncharacterized LOC100192545	3	610-633	Y	0	13.8453	down	-	624			1	0.25		2	0.017152	0.0147607
	CL9381.Contig2_All	mannan endo-1	4	1622-1645	Y	0	13.8453	down	-	1636			1	0.25		4	0.017152	0.0147607
PC-3p-139456_11	Unigene35_All	probable 1-deoxy-D-xylulose-5-phosphate synthase	0	968-991	Y	0	166.144	down	-	982			3	3		4	1.4986e-16	2.32356e-25
	CL2886.Contig2_All	shikimate kinase 3	3	118-141	Y	0	27.6906	down	-	132			1	0.5		4	0.0007498	9.0674e-05
	CL9381.Contig2_All	mannan endo-1	3.5	1622-1645	Y	0	13.8453	down	-	1636			1	0.25		4	0.017152	0.0147607
PC-3p-141242_11	CL9139.Contig2_EL	glutamine synthetase cytosolic isozyme 1	3	1154-1174	Y	0	110.762	down	-	1165			2	2		4	1.5681e-11	3.83444e-17
	CL299.Contig3_All	ATP synthase delta chain	4	382-403	Y	0	13.8453	down	-	394			1	0.25		4	0.017152	0.0147607
	Unigene17777_All	uncharacterized LOC100192545	2	612-633	Y	0	13.8453	down	-	624			1	0.25		2	0.017152	0.0147607
PC-3p-141526_11	CL9381.Contig2_All	mannan endo-1	4	1622-1645	Y	0	13.8453	down	-	1636			1	0.25		4	0.017152	0.0147607
PC-3p-142896_11	CL12456.Contig1_All	alkane hydroxylase CYP96A15	4	1388-1407	Y	0	664.575	down	-	1398			12	12		4	2.8972e-61	7.89354e-100
	Unigene13715_All	DNA repair protein RAD5	3.5	576-596	Y	0	166.144	down	-	587			3	3		4	1.4986e-16	2.32356e-25
	Unigene15219_All	putative pentatricopeptide repeat-containing protein At5g59900	3	462-483	Y	0	83.0719	down	-	474			3	1.5		2	5.2752e-09	5.10122e-13
	Unigene8860_All	molybdopterin synthase catalytic subunit	2.5	531-550	Y	0	55.3812	down	-	541			1	1		4	1.8709e-06	1.14201e-08
	Unigene88_All	U4/U6 small nuclear ribonucleoprotein PRP4-like protein	2.5	257-276	Y	0	55.3812	down	-	267			1	1		2	1.8709e-06	1.14201e-08
	CL9381.Contig2_All	mannan endo-1	3.5	1636-1656	Y	0	27.6906	down	-	1647			1	0.5		2	0.0007498	9.0674e-05
PC-3p-144945_10	Unigene35_All	probable 1-deoxy-D-xylulose-5-phosphate synthase	3.5	968-991	Y	0	166.144	down	-	982			3	3		4	1.4986e-16	2.32356e-25
	CL2886.Contig2_All	shikimate kinase 3	2	118-141	Y	0	27.6906	down	-	132			1	0.5		4	0.0007498	9.0674e-05
	CL9381.Contig2_All	mannan endo-1	2.5	1622-1645	Y	0	13.8453	down	-	1636			1	0.25		4	0.017152	0.0147607
PC-3p-146293_10	Unigene35_All	probable 1-deoxy-D-xylulose-5-phosphate synthase	3	968-988	Y	0	55.3812	down	-	979			1	1		4	1.8709e-06	1.14201e-08
	Unigene38231_All	ferredoxin-like	1	758-778	Y	0	18.4604	down	-	769			1	0.333333		4	0.0059205	0.00311168
	Unigene55451_All	ferredoxin-like	1	738-758	Y	0	18.4604	down	-	749			1	0.333333		4	0.0059205	0.00311168
PC-3p-146453_10	CL9381.Contig2_All	mannan endo-1	3.5	1622-1645	Y	0	13.8453	down	-	1636			1	0.25		4	0.017152	0.0147607
PC-3p-146709_10	Unigene17777_All	uncharacterized LOC100192545	3	610-633	Y	0	13.8453	down	-	624			1	0.25		4	0.017152	0.0147607
PC-3p-147851_10	Unigene17777_All	uncharacterized LOC100192545	3	610-633	Y	0	13.8453	down	-	624			1	0.25		4	0.017152	0.0147607
	CL9381.Contig2_All	mannan endo-1	4	1622-1645	Y	0	13.8453	down	-	1636			1	0.25		4	0.017152	0.0147607
PC-3p-149337_10	Unigene35_All	probable 1-deoxy-D-xylulose-5-phosphate synthase	4	968-991	Y	0	166.144	down	-	982			3	3		4	1.4986e-16	2.32356e-25
	CL2886.Contig2_All	shikimate kinase 3	4	118-141	Y	0	27.6906	down	-	132			1	0.5		4	0.0007498	9.0674e-05
	CL9381.Contig2_All	mannan endo-1	3	1622-1645	Y	0	13.8453	down	-	1636			1	0.25		4	0.017152	0.0147607
PC-3p-149743_10	Unigene5506_All	Biotin carboxylase 1	3	1365-1388	Y	0	55.3812	down	-	1379			1	1		4	1.8709e-06	1.14201e-08
PC-3p-150021_10	CL2886.Contig2_All	shikimate kinase 3	4	118-141	Y	0	27.6906	down	-	132			1	0.5		4	0.0007498	9.0674e-05
	CL9381.Contig2_All	mannan endo-1	1.5	1622-1645	Y	0	13.8453	down	-	1636			1	0.25		4	0.017152	0.0147607
PC-3p-151928_10	CL9139.Contig2_EL	glutamine synthetase cytosolic isozyme 1	4	1152-1174	Y	0	110.762	down	-	1165			2	2		4	1.5681e-11	3.83444e-17
	CL299.Contig3_All	ATP synthase delta chain	4	380-403	Y	0	13.8453	down	-	394			1	0.25		4	0.017152	0.0147607
	Unigene17777_All	uncharacterized LOC100192545	2	610-633	Y	0	13.8453	down	-	624			1	0.25		4	0.017152	0.0147607
PC-3p-152270_10	CL656.Contig8_All	hypothetical protein	4	618-640	Y	0	27.6906	down	-	631			1	0.5		4	0.0007498	9.0674e-05
	CL656.Contig6_All	hypothetical protein	4	772-794	Y	0	27.6906	down	-	785			1	0.5		4	0.0007498	9.0674e-05
PC-3p-152854_10	Unigene9256_All	anthranilate synthase alpha subunit 1	0.5	1658-1681	Y	0	55.3812	down	-	1672			1	1		4	1.8709e-06	1.14201e-08
	Unigene17777_All	uncharacterized LOC100192545	2.5	610-633	Y	0	13.8453	down	-	624			1	0.25		4	0.017152	0.0147607
	CL299.Contig3_All	ATP synthase delta chain	1.5	380-403	Y	0	13.8453	down	-	394			1	0.25		4	0.017152	0.0147607
PC-3p-153004_10	Unigene9256_All	anthranilate synthase alpha subunit 1	4	1658-1681	Y	0	55.3812	down	-	1672			1	1		4	1.8709e-06	1.14201e-08
	Unigene17777_All	uncharacterized LOC100192545	3	610-633	Y	0	13.8453	down	-	624			1	0.25		0	0.017152	0.0147607
PC-3p-153527_10	Unigene17777_All	uncharacterized LOC100192545	4	612-633	Y	0	13.8453	down	-	624			1	0.25		2	0.017152	0.0147607
PC-3p-154140_10	Unigene35_All	probable 1-deoxy-D-xylulose-5-phosphate synthase	3.5	968-991	Y	0	166.144	down	-	982			3	3		4	1.4986e-16	2.32356e-25
	CL9381.Contig2_All	mannan endo-1	2.5	1622-1645	Y	0	13.8453	down	-	1636			1	0.25		4	0.017152	0.0147607
PC-3p-154470_10	Unigene9256_All	anthranilate synthase alpha subunit 1	3.5	1658-1681	Y	0	55.3812	down	-	1672			1	1		4	1.8709e-06	1.14201e-08
	Unigene17777_All	uncharacterized LOC100192545	3	610-633	Y	0	13.8453	down	-	624			1	0.25		2	0.017152	0.0147607
	CL299.Contig3_All	ATP synthase delta chain	2	380-403	Y	0	13.8453	down	-	394			1	0.25		4	0.017152	0.0147607
PC-3p-154481_10	CL9139.Contig2_EL	glutamine synthetase cytosolic isozyme 1	4	1152-1174	Y	0	110.762	down	-	1165			2	2		4	1.5681e-11	3.83444e-17
	CL9381.Contig2_All	mannan endo-1	4	1622-1645	Y	0	13.8453	down	-	1636			1	0.25		4	0.017152	0.0147607
	Unigene17777_All	uncharacterized LOC100192545	3	610-633	Y	0	13.8453	down	-	624			1	0.25		2	0.017152	0.0147607
PC-3p-154938_10	CL9139.Contig2_EL	glutamine synthetase cytosolic isozyme 1	4	1152-1174	Y	0	110.762	down	-	1165			2	2	4	2	1.5681e-11	3.83444e-17
	Unigene17777_All	uncharacterized LOC100192545	2	610-633	Y	0	13.8453	down	-	624			1	0.25		4	0.017152	0.0147607
	CL299.Contig3_All	ATP synthase delta chain	4	380-403	Y	0	13.8453	down	-	394			1	0.25	4	2	0.017152	0.0147607
PC-3p-156016_9	CL10512.Contig1_All	nuclear-pore anchor-like	4	2007-2026	Y	0	55.3812	down	-	2017			1	1	4	2	1.8709e-06	1.14201e-08
	CL2047.Contig1_EL	DEAD-box ATP-dependent RNA helicase 42-like	4	1097-1118	Y	0	18.4604	down	-	1108			1	0.333333		4	0.0059205	0.00311168
	CL2395.Contig1_All	40S ribosomal protein S26-2-like	4	1100-1121	Y	0	18.4604	down	-	1111			1	0.333333		4	0.0059205	0.00311168
	CL2047.Contig2_EL	DEAD-box ATP-dependent RNA helicase 42-like	4	1097-1118	Y	0	18.4604	down	-	1108			1	0.333333		4	0.0059205	0.00311168
PC-3p-157088_9	CL6189.Contig3_All	hypothetical protein	3.5	330-353	Y	0	110.762	down	-	344			2	2		2	1.5681e-11	3.83444e-17
PC-3p-1581_1049	Unigene6598_All	malate dehydrogenase	4	236-257	Y	0	110.762	down	-	248			2	2		4	1.5681e-11	3.83444e-17
PC-3p-161579_9	CL9381.Contig2_All	mannan endo-1	3.5	1622-1645	Y	0	13.8453	down	-	1636			1	0.25		4	0.017152	0.0147607
PC-3p-165626_9	Unigene17777_All	uncharacterized LOC100192545	1.5	613-633	Y	0	13.8453	down	-	624			1	0.25		2	0.017152	0.0147607
	CL299.Contig3_All	ATP synthase delta chain	3.5	383-403	Y	0	13.8453	down	-	394			1	0.25		4	0.017152	0.0147607
PC-3p-165770_9	CL9492.Contig2_All	Glutamate-cysteine ligase	4	988-1008	Y	0	55.3812	down	-	999			1	1		4	1.8709e-06	1.14201e-08
PC-3p-16621_113	CL7890.Contig3_All	splicing factor 3B subunit 2	4	1390-1411	Y	0	110.762	down	-	1402			2	2		4	1.5681e-11	3.83444e-17
	Unigene15525_All	ribosome maturation protein SBDS	3.5	21-41	Y	0	110.762	down	-	32			2	2		4	1.5681e-11	3.83444e-17
	Unigene11015_All	pre-mRNA-splicing factor 38	4	704-724	Y	211.077	332.287	down	-0.654659	715	3	3	6	6		4	5.5596e-07	1.04731e-06
	CL4457.Contig2_EL	probable NAD(P)H dehydrogenase (quinone) FQR1-like 1	4	86-105	Y	0	55.3812	down	-	96			1	1		4	1.8709e-06	1.14201e-08
PC-3p-166817_9	Unigene38231_All	ferredoxin-like	3.5	771-794	Y	0	55.3812	down	-	785			3	1		2	1.8709e-06	1.14201e-08
	Unigene55451_All	ferredoxin-like	3.5	751-774	Y	0	55.3812	down	-	765			3	1		2	1.8709e-06	1.14201e-08
PC-3p-168622_9	Unigene3126_All	NADP-dependent malic enzyme-like	3.5	248-268	Y	23.4531	239.985	down	-3.3551	259	1	0.333333	9	4.33333		4	5.3774e-13	1.24141e-15
PC-3p-169142_8	CL2886.Contig2_All	shikimate kinase 3	4	118-141	Y	0	27.6906	down	-	132			1	0.5		2	0.0007498	9.0674e-05
	Unigene17777_All	uncharacterized LOC100192545	3.5	610-633	Y	0	13.8453	down	-	624			1	0.25		2	0.017152	0.0147607
	CL299.Contig3_All	ATP synthase delta chain	2.5	380-403	Y	0	13.8453	down	-	394			1	0.25		4	0.017152	0.0147607
PC-3p-173996_8	Unigene17777_All	uncharacterized LOC100192545	3.5	610-633	Y	0	13.8453	down	-	624			1	0.25		2	0.017152	0.0147607
PC-3p-174218_8	Unigene35_All	probable 1-deoxy-D-xylulose-5-phosphate synthase	1	968-991	Y	0	166.144	down	-	982			3	3		4	1.4986e-16	2.32356e-25
	CL2886.Contig2_All	shikimate kinase 3	4	118-141	Y	0	27.6906	down	-	132			1	0.5		3	0.0007498	9.0674e-05
PC-3p-176790_8	Unigene8236_All	Multidrug/pheromone exporter	3.5	1541-1562	Y	0	332.287	down	-	1553			6	6		1	1.6737e-31	3.42636e-50
	CL7762.Contig1_All	leucine-rich repeat extensin-like protein 3	4	1866-1886	Y	0	55.3812	down	-	1877			1	1		4	1.8709e-06	1.14201e-08
	Unigene15219_All	putative pentatricopeptide repeat-containing protein At5g59900	4	468-488	Y	0	27.6906	down	-	479			1	0.5		4	0.0007498	9.0674e-05
PC-3p-177009_8	CL9139.Contig2_EL	glutamine synthetase cytosolic isozyme 1	2.5	1152-1174	Y	0	110.762	down	-	1165			2	2		4	1.5681e-11	3.83444e-17
	CL299.Contig3_All	ATP synthase delta chain	2.5	380-403	Y	0	13.8453	down	-	394			1	0.25		2	0.017152	0.0147607
	Unigene17777_All	uncharacterized LOC100192545	3.5	610-633	Y	0	13.8453	down	-	624			1	0.25		2	0.017152	0.0147607
PC-3p-178034_8	CL9139.Contig2_EL	glutamine synthetase cytosolic isozyme 1	3.5	1152-1174	Y	0	110.762	down	-	1165			2	2	2	2	1.5681e-11	3.83444e-17
	Unigene17777_All	uncharacterized LOC100192545	1.5	610-633	Y	0	13.8453	down	-	624			1	0.25		4	0.017152	0.0147607
	CL299.Contig3_All	ATP synthase delta chain	3.5	380-403	Y	0	13.8453	down	-	394			1	0.25		3	0.017152	0.0147607
PC-3p-180347_8	Unigene23095_All	UDP-glucuronate 4-epimerase 6	3.5	428-447	Y	351.796	2159.87	down	-2.61813	438	5	5	39	39		2	2.9199e-62	3.57552e-71
	CL5457.Contig2_All	hypothetical protein	3.5	316-334	Y	0	110.762	down	-	325			2	2		2	1.5681e-11	3.83444e-17
	Unigene14013_All	calmodulin-like protein 3	4	583-603	Y	0	55.3812	down	-	594			1	1		2	1.8709e-06	1.14201e-08
PC-3p-181630_8	CL13521.Contig3_All	hypothetical protein	3.5	2966-2985	Y	0	55.3812	down	-	2976			2	1		4	1.8709e-06	1.14201e-08
PC-3p-182507_8	CL1637.Contig1_All	eukaryotic translation initiation factor 3 subunit A	4	1024-1046	Y	0	55.3812	down	-	1037			1	1		2	1.8709e-06	1.14201e-08
PC-3p-183635_8	CL2998.Contig2_All	Leucine-rich repeat protein kinase family protein	4	470-491	Y	0	110.762	down	-	482			2	2		1	1.5681e-11	3.83444e-17
PC-3p-184859_7	Unigene24313_All	peroxidase 24-like	3	330-351	Y	0	110.762	down	-	342			2	2		2	1.5681e-11	3.83444e-17
	CL791.Contig2_CKL	uncharacterized LOC104605628	4	1101-1120	Y	0	55.3812	down	-	1112			1	1		2	1.8709e-06	1.14201e-08
PC-3p-184935_7	CL2514.Contig1_All	cyclic dof factor 1-like	4	108-131	Y	0	55.3812	down	-	122			2	1		2	1.8709e-06	1.14201e-08
PC-3p-185120_7	Unigene17777_All	uncharacterized LOC100192545	3.5	610-633	Y	0	13.8453	down	-	624			1	0.25		4	0.017152	0.0147607
	CL299.Contig3_All	ATP synthase delta chain	2.5	380-403	Y	0	13.8453	down	-	394			1	0.25		2	0.017152	0.0147607
PC-3p-187554_7	CL9381.Contig2_All	mannan endo-1	1	1622-1645	Y	0	13.8453	down	-	1636			1	0.25		3	0.017152	0.0147607
	Unigene17777_All	uncharacterized LOC100192545	3	610-633	Y	0	13.8453	down	-	624			1	0.25		4	0.017152	0.0147607
PC-3p-190364_7	CL2573.Contig1_All	abscisic acid receptor PYL9-like	4	296-317	Y	0	55.3812	down	-	308			1	1		4	1.8709e-06	1.14201e-08
	Unigene17777_All	uncharacterized LOC100192545	2.5	611-632	Y	0	27.6906	down	-	623			1	0.5		2	0.0007498	9.0674e-05
	CL9139.Contig2_EL	glutamine synthetase cytosolic isozyme 1	3.5	1153-1173	Y	70.3592	110.762	down	-0.654659	1164	1	1	2	2		4	0.0038519	0.00536442
PC-3p-193701_7	Unigene38231_All	ferredoxin-like	1.5	771-794	Y	0	55.3812	down	-	785			3	1		4	1.8709e-06	1.14201e-08
	Unigene55451_All	ferredoxin-like	1.5	751-774	Y	0	55.3812	down	-	765			3	1		2	1.8709e-06	1.14201e-08
PC-3p-194361_7	Unigene17777_All	uncharacterized LOC100192545	4	609-632	Y	0	27.6906	down	-	623			1	0.5		4	0.0007498	9.0674e-05
PC-3p-206471_7	CL2891.Contig1_All	uncharacterized LOC102609326	4	317-336	Y	0	69.2266	down	-	327			5	1.25		2	9.8452e-08	7.33693e-11
PC-3p-213710_6	CL11399.Contig1_All	hypothetical protein	4	473-495	Y	0	553.812	down	-	486			10	10		2	2.3589e-51	3.36348e-83
PC-3p-215957_6	Unigene35_All	probable 1-deoxy-D-xylulose-5-phosphate synthase	3.5	968-991	Y	0	166.144	down	-	982			3	3		4	1.4986e-16	2.32356e-25
	CL9381.Contig2_All	mannan endo-1	2.5	1622-1645	Y	0	13.8453	down	-	1636			1	0.25	4	2	0.017152	0.0147607
PC-3p-218723_6	Unigene9410_All	L-ascorbate oxidase-like	4	1470-1492	Y	0	941.481	down	-	1483			17	17		4	5.0791e-86	4.89209e-141
	CL299.Contig3_All	ATP synthase delta chain	3.5	387-410	Y	0	55.3812	down	-	401			4	1		4	1.8709e-06	1.14201e-08
PC-3p-21996_86	CL2358.Contig1_All	transcription factor ABORTED MICROSPORES-like	4	1864-1885	Y	0	55.3812	down	-	1876			2	1		4	1.8709e-06	1.14201e-08
PC-3p-220307_6	Unigene17777_All	uncharacterized LOC100192545	2.5	610-633	Y	0	13.8453	down	-	624			1	0.25		4	0.017152	0.0147607
PC-3p-224010_6	CL9139.Contig2_EL	glutamine synthetase cytosolic isozyme 1	3.5	1152-1174	Y	0	110.762	down	-	1165			2	2		4	1.5681e-11	3.83444e-17
	CL299.Contig3_All	ATP synthase delta chain	3.5	380-403	Y	0	13.8453	down	-	394			1	0.25	2	2	0.017152	0.0147607
	Unigene17777_All	uncharacterized LOC100192545	1.5	610-633	Y	0	13.8453	down	-	624			1	0.25		2	0.017152	0.0147607
PC-3p-236258_5	Unigene35_All	probable 1-deoxy-D-xylulose-5-phosphate synthase	4	968-991	Y	0	166.144	down	-	982			3	3		4	1.4986e-16	2.32356e-25
	CL2886.Contig2_All	shikimate kinase 3	4	118-141	Y	0	27.6906	down	-	132			1	0.5		4	0.0007498	9.0674e-05
	CL9381.Contig2_All	mannan endo-1	3	1622-1645	Y	0	13.8453	down	-	1636			1	0.25		4	0.017152	0.0147607
PC-3p-265179_4	Unigene17777_All	uncharacterized LOC100192545	3	610-633	Y	0	13.8453	down	-	624			1	0.25		4	0.017152	0.0147607
PC-3p-272155_4	CL5683.Contig2_All	92014-93872 (ISS)	4	464-486	Y	0	55.3812	down	-	477			1	1		4	1.8709e-06	1.14201e-08
PC-3p-289649_4	Unigene55451_All	ferredoxin-like	4	749-769	Y	0	55.3812	down	-	760			3	1		4	1.8709e-06	1.14201e-08
	CL10113.Contig1_All	furcatin hydrolase	3.5	99-120	Y	0	55.3812	down	-	111			1	1		2	1.8709e-06	1.14201e-08
	Unigene38231_All	ferredoxin-like	4	769-789	Y	0	55.3812	down	-	780			3	1		2	1.8709e-06	1.14201e-08
PC-3p-29_74070	CL9650.Contig4_All	putative late blight resistance protein homolog R1A-10	4	1039-1060	Y	0	166.144	down	-	1051			3	3		4	1.4986e-16	2.32356e-25
PC-3p-31089_61	CL656.Contig8_All	hypothetical protein	2.5	621-640	Y	0	27.6906	down	-	631			1	0.5		4	0.0007498	9.0674e-05
	CL656.Contig6_All	hypothetical protein	2.5	775-794	Y	0	27.6906	down	-	785			1	0.5		4	0.0007498	9.0674e-05
PC-3p-32021_60	Unigene26635_All	cysteine--tRNA ligase-like	4	929-949	Y	0	55.3812	down	-	940			1	1		4	1.8709e-06	1.14201e-08
PC-3p-32406_59	CL7935.Contig1_All	protein arginine N-methyltransferase 1.5	4	542-564	Y	0	55.3812	down	-	555			1	1		4	1.8709e-06	1.14201e-08
PC-3p-3315_497	CL656.Contig8_All	hypothetical protein	3.5	630-650	Y	0	27.6906	down	-	641			1	0.5		1	0.0007498	9.0674e-05
	CL656.Contig6_All	hypothetical protein	3.5	784-804	Y	0	27.6906	down	-	795			1	0.5	4	3	0.0007498	9.0674e-05
PC-3p-357650_3	CL2514.Contig1_All	cyclic dof factor 1-like	2	113-136	Y	0	27.6906	down	-	127			1	0.5	4	3	0.0007498	9.0674e-05
PC-3p-37250_51	Unigene17777_All	uncharacterized LOC100192545	4	610-633	Y	0	13.8453	down	-	624			1	0.25		2	0.017152	0.0147607
PC-3p-37557_51	CL2423.Contig2_All	hypothetical protein	3	823-842	Y	0	332.287	down	-	833			6	6		2	1.6737e-31	3.42636e-50
PC-3p-38560_50	Unigene24223_All	uncharacterized LOC101253806	3.5	8-29	Y	2462.57	22374	down	-3.18359	20	35	35	404	404		4	0	0
	CL9139.Contig2_EL	glutamine synthetase cytosolic isozyme 1	4	1181-1200	Y	0	110.762	down	-	1191			2	2		4	1.5681e-11	3.83444e-17
	Unigene15312_All	hypothetical protein	4	221-241	Y	0	55.3812	down	-	232			1	1		4	1.8709e-06	1.14201e-08
PC-3p-40622_47	Unigene38231_All	ferredoxin-like	3.5	771-794	Y	0	55.3812	down	-	785			3	1		4	1.8709e-06	1.14201e-08
	Unigene55451_All	ferredoxin-like	3.5	751-774	Y	0	55.3812	down	-	765			3	1		2	1.8709e-06	1.14201e-08
PC-3p-42453_45	CL1765.Contig10_All	two-component response regulator-like APRR7	4	2482-2501	Y	0	27.6906	down	-	2492			1	0.5	3	2	0.0007498	9.0674e-05
	CL8542.Contig2_All	uncharacterized LOC103874839	4	1222-1241	Y	0	27.6906	down	-	1232			1	0.5	4	2	0.0007498	9.0674e-05
PC-3p-43186_44	CL6779.Contig3_EL	50S ribosomal protein L15	4	198-218	Y	0	27.6906	down	-	209			1	0.5		4	0.0007498	9.0674e-05
	CL6779.Contig2_EL	50S ribosomal protein L15	4	198-218	Y	0	27.6906	down	-	209			1	0.5	2	2	0.0007498	9.0674e-05
PC-3p-43833_43	CL11218.Contig1_All	ribonucleoside-diphosphate reductase small chain	3.5	763-784	Y	0	55.3812	down	-	775			1	1	2	2	1.8709e-06	1.14201e-08
	CL3545.Contig1_All	glycerol-3-phosphate dehydrogenase SDP6	4	939-958	Y	0	27.6906	down	-	949			1	0.5		2	0.0007498	9.0674e-05
PC-3p-44990_42	Unigene9613_All	3-hydroxyisobutyryl-CoA hydrolase-like protein 3	4	633-651	Y	0	166.144	down	-	643			3	3	4	2	1.4986e-16	2.32356e-25
	CL1141.Contig3_All	uncharacterized LOC103633018	4	1731-1750	Y	0	166.144	down	-	1741			9	3		4	1.4986e-16	2.32356e-25
	CL3355.Contig5_All	uncharacterized LOC103633018	4	4263-4282	Y	0	166.144	down	-	4273			9	3		4	1.4986e-16	2.32356e-25
	CL3355.Contig7_All	uncharacterized LOC103633018	4	4037-4056	Y	0	166.144	down	-	4047			9	3		4	1.4986e-16	2.32356e-25
	CL299.Contig3_All	ATP synthase delta chain	3.5	391-410	Y	0	55.3812	down	-	401			4	1		2	1.8709e-06	1.14201e-08
	Unigene17777_All	uncharacterized LOC100192545	1.5	621-640	Y	0	55.3812	down	-	631			4	1		2	1.8709e-06	1.14201e-08
	CL9381.Contig2_All	mannan endo-1	3.5	1632-1652	Y	0	55.3812	down	-	1643			4	1	4	2	1.8709e-06	1.14201e-08
	CL5722.Contig2_All	beta-amylase family protein	3	1082-1101	Y	0	55.3812	down	-	1092			1	1		4	1.8709e-06	1.14201e-08
	Unigene11287_All	calreticulin-3-like	4	840-860	Y	140.718	221.525	down	-0.654659	851	2	2	4	4		4	4.3656e-05	7.96978e-05
	CL1760.Contig1_EL	hypothetical protein	4	1344-1362	Y	70.3592	110.762	down	-0.654659	1353	1	1	2	2		4	0.0038519	0.00536442
	Unigene38231_All	ferredoxin-like	4	769-788	Y	17.5898	36.9208	down	-1.0697	779	1	0.25	2	0.666667	3	2	0.60572	0.554253
	Unigene55451_All	ferredoxin-like	4	749-768	Y	17.5898	36.9208	down	-1.0697	759	1	0.25	2	0.666667		2	0.60572	0.554253
PC-3p-47709_40	CL859.Contig4_All	crocetin glucosyltransferase	4	1410-1431	Y	0	83.0719	down	-	1422			3	1.5		4	5.2752e-09	5.10122e-13
	Unigene744_CKL	anthocyanidin 5	4	1411-1432	Y	0	83.0719	down	-	1423			3	1.5		4	5.2752e-09	5.10122e-13
PC-3p-48095_39	CL9381.Contig2_All	mannan endo-1	4	1622-1645	Y	0	13.8453	down	-	1636			1	0.25		4	0.017152	0.0147607
	Unigene17777_All	uncharacterized LOC100192545	3	610-633	Y	0	13.8453	down	-	624			1	0.25		4	0.017152	0.0147607
PC-3p-48624_39	Unigene38231_All	ferredoxin-like	2	771-794	Y	0	55.3812	down	-	785			3	1		4	1.8709e-06	1.14201e-08
	Unigene55451_All	ferredoxin-like	2	751-774	Y	0	55.3812	down	-	765			3	1		4	1.8709e-06	1.14201e-08
PC-3p-51202_37	Unigene40215_All	peptidyl-prolyl cis-trans isomerase CYP65-like	3	1451-1472	Y	0	83.0719	down	-	1462			3	1.5	2	2	5.2752e-09	5.10122e-13
	Unigene27055_All	peptidyl-prolyl cis-trans isomerase CYP65-like	3	1560-1581	Y	0	83.0719	down	-	1571			3	1.5		4	5.2752e-09	5.10122e-13
PC-3p-52678_36	Unigene29493_CKL	S-formylglutathione hydrolase	4	279-299	Y	70.3592	166.144	down	-1.23962	290	1	1	3	3		4	0.82404	0.830138
PC-3p-52926_35	Unigene38231_All	ferredoxin-like	3.5	771-794	Y	0	55.3812	down	-	785			3	1		4	1.8709e-06	1.14201e-08
	Unigene55451_All	ferredoxin-like	3.5	751-774	Y	0	55.3812	down	-	765			3	1		4	1.8709e-06	1.14201e-08
PC-3p-53944_35	Unigene31621_EL	ATP synthase (C/ac39) subunit	4	52-71	Y	0	55.3812	down	-	62			1	1		2	1.8709e-06	1.14201e-08
PC-3p-54029_35	CL1182.Contig2_All	diacylglycerol kinase 7-like	4	4-25	Y	0	166.144	down	-	16			3	3		4	1.4986e-16	2.32356e-25
	CL4150.Contig1_All	glycine-rich RNA-binding protein 8	3	159-180	Y	140.718	553.812	down	-1.97659	171	4	2	20	10		4	2.9717e-07	1.60776e-07
	CL5221.Contig1_All	s-adenosylmethionine decarboxylase	4	361-381	Y	0	55.3812	down	-	372			1	1		4	1.8709e-06	1.14201e-08
	CL805.Contig2_All	hypothetical protein	3.5	76-95	Y	0	27.6906	down	-	86			1	0.5		2	0.0007498	9.0674e-05
PC-3p-54785_34	Unigene17777_All	uncharacterized LOC100192545	3.5	610-633	Y	0	13.8453	down	-	624			1	0.25		3	0.017152	0.0147607
PC-3p-56313_33	Unigene4910_All	50S ribosomal protein L10	4	288-306	Y	0	221.525	down	-	297			4	4		4	1.5136e-21	8.91415e-34
	Unigene11087_All	probable cyclic nucleotide-gated ion channel 17	4	302-321	Y	0	110.762	down	-	312			2	2		4	1.5681e-11	3.83444e-17
PC-3p-56893_33	Unigene23008_All	serine/threonine-protein kinase SAPK3-like	4	949-970	Y	0	55.3812	down	-	961			1	1		4	1.8709e-06	1.14201e-08
	CL656.Contig6_All	hypothetical protein	3	784-804	Y	0	27.6906	down	-	795			1	0.5		4	0.0007498	9.0674e-05
	CL656.Contig8_All	hypothetical protein	3	630-650	Y	0	27.6906	down	-	641			1	0.5		3	0.0007498	9.0674e-05
	Unigene5738_All	ubiquitin-conjugating enzyme E2-17 kDa-like	4	294-313	Y	140.718	295.367	down	-1.0697	305	6	2	16	5.33333		2	0.14427	0.139875
PC-3p-57427_32	CL9139.Contig2_EL	glutamine synthetase cytosolic isozyme 1	4	1152-1174	Y	0	110.762	down	-	1165			2	2		2	1.5681e-11	3.83444e-17
	Unigene9256_All	anthranilate synthase alpha subunit 1	3.5	1658-1681	Y	0	55.3812	down	-	1672			1	1		3	1.8709e-06	1.14201e-08
	Unigene17777_All	uncharacterized LOC100192545	2.5	610-633	Y	0	13.8453	down	-	624			1	0.25		4	0.017152	0.0147607
	CL299.Contig3_All	ATP synthase delta chain	1.5	380-403	Y	0	13.8453	down	-	394			1	0.25		4	0.017152	0.0147607
PC-3p-58589_32	Unigene35_All	probable 1-deoxy-D-xylulose-5-phosphate synthase	3	968-991	Y	0	166.144	down	-	982			3	3		4	1.4986e-16	2.32356e-25
	CL9381.Contig2_All	mannan endo-1	3.5	1622-1645	Y	0	13.8453	down	-	1636			1	0.25		4	0.017152	0.0147607
PC-3p-58653_32	Unigene38231_All	ferredoxin-like	3.5	785-805	Y	0	18.4604	down	-	796			1	0.333333		0	0.0059205	0.00311168
	Unigene55451_All	ferredoxin-like	3.5	765-785	Y	0	18.4604	down	-	776			1	0.333333		4	0.0059205	0.00311168
PC-3p-61303_30	Unigene17777_All	uncharacterized LOC100192545	4	610-633	Y	0	13.8453	down	-	624			1	0.25		4	0.017152	0.0147607
PC-3p-61545_30	Unigene882_All	hypothetical protein	4	794-813	Y	0	166.144	down	-	804			3	3		2	1.4986e-16	2.32356e-25
PC-3p-62093_30	CL5722.Contig2_All	beta-amylase family protein	3	1081-1100	Y	0	55.3812	down	-	1091			1	1	2	2	1.8709e-06	1.14201e-08
	Unigene38231_All	ferredoxin-like	4	768-787	Y	0	36.9208	down	-	778			2	0.666667		4	9.9363e-05	4.43161e-06
	Unigene55451_All	ferredoxin-like	4	748-767	Y	0	36.9208	down	-	758			2	0.666667		4	9.9363e-05	4.43161e-06
	CL9381.Contig2_All	mannan endo-1	4	1632-1651	Y	0	27.6906	down	-	1642			1	0.5		4	0.0007498	9.0674e-05
	Unigene17777_All	uncharacterized LOC100192545	3	620-639	Y	0	27.6906	down	-	630			1	0.5		4	0.0007498	9.0674e-05
PC-3p-62364_30	CL3482.Contig2_All	clathrin light chain 2-like	4	461-480	Y	0	27.6906	down	-	472			1	0.5		4	0.0007498	9.0674e-05
PC-3p-6248_282	Unigene9747_All	40S ribosomal protein S17-like	4	1330-1351	Y	0	276.906	down	-	1342			5	5		4	1.5763e-26	5.5146e-42
	Unigene31342_All	A/G-specific adenine glycosylase muty	4	3532-3552	Y	0	110.762	down	-	3543			2	2		3	1.5681e-11	3.83444e-17
	Unigene35652_All	heme oxygenase 1	4	1381-1401	Y	0	55.3812	down	-	1392			2	1		4	1.8709e-06	1.14201e-08
	CL5368.Contig5_EL	heme oxygenase 1	4	1483-1503	Y	0	55.3812	down	-	1494			2	1		4	1.8709e-06	1.14201e-08
PC-3p-62523_29	CL9139.Contig2_EL	glutamine synthetase cytosolic isozyme 1	3.5	1152-1174	Y	0	110.762	down	-	1165			2	2		4	1.5681e-11	3.83444e-17
	CL299.Contig3_All	ATP synthase delta chain	4	380-403	Y	0	13.8453	down	-	394			1	0.25		4	0.017152	0.0147607
	Unigene17777_All	uncharacterized LOC100192545	2	610-633	Y	0	13.8453	down	-	624			1	0.25	4	2	0.017152	0.0147607
PC-3p-62669_29	Unigene9256_All	anthranilate synthase alpha subunit 1	2.5	1658-1681	Y	0	55.3812	down	-	1672			1	1		4	1.8709e-06	1.14201e-08
	CL299.Contig3_All	ATP synthase delta chain	2	380-403	Y	0	13.8453	down	-	394			1	0.25		4	0.017152	0.0147607
	Unigene17777_All	uncharacterized LOC100192545	3	610-633	Y	0	13.8453	down	-	624			1	0.25		4	0.017152	0.0147607
PC-3p-62800_29	CL9139.Contig2_EL	glutamine synthetase cytosolic isozyme 1	3	1152-1174	Y	0	110.762	down	-	1165			2	2		4	1.5681e-11	3.83444e-17
	Unigene17777_All	uncharacterized LOC100192545	3	610-633	Y	0	13.8453	down	-	624			1	0.25		4	0.017152	0.0147607
PC-3p-64436_28	Unigene9256_All	anthranilate synthase alpha subunit 1	2.5	1658-1681	Y	0	55.3812	down	-	1672			1	1		4	1.8709e-06	1.14201e-08
	Unigene17777_All	uncharacterized LOC100192545	3	610-633	Y	0	13.8453	down	-	624			1	0.25		4	0.017152	0.0147607
	CL299.Contig3_All	ATP synthase delta chain	2	380-403	Y	0	13.8453	down	-	394			1	0.25		4	0.017152	0.0147607
PC-3p-64760_28	CL4451.Contig1_All	non-specific phospholipase C6-like	4	219-239	Y	0	110.762	down	-	230			2	2	4	2	1.5681e-11	3.83444e-17
PC-3p-6586_268	Unigene47643_CKL	chlorophyll a-b binding protein 13	4	109-128	Y	0	387.669	down	-	119			7	7		2	1.801e-36	2.30452e-58
PC-3p-68948_26	CL299.Contig3_All	ATP synthase delta chain	2.5	380-403	Y	0	13.8453	down	-	394			1	0.25		2	0.017152	0.0147607
	Unigene17777_All	uncharacterized LOC100192545	3.5	610-633	Y	0	13.8453	down	-	624			1	0.25		2	0.017152	0.0147607
PC-3p-69601_26	Unigene28296_All	60S ribosomal protein L34-like	1.5	18-41	Y	445.608	775.337	down	-0.799049	32	7	6.33333	14	14		4	1.2208e-08	2.26674e-08
	Unigene2510_All	pentatricopeptide repeat-containing protein At4g16470-like	4	251-274	Y	0	55.3812	down	-	265			1	1		4	1.8709e-06	1.14201e-08
PC-3p-69937_26	CL3161.Contig9_All	uncharacterized LOC103341365	4	2355-2378	Y	0	55.3812	down	-	2369			1	1		4	1.8709e-06	1.14201e-08
	CL9381.Contig2_All	mannan endo-1	4	1622-1645	Y	0	13.8453	down	-	1636			1	0.25		2	0.017152	0.0147607
	Unigene17777_All	uncharacterized LOC100192545	3	610-633	Y	0	13.8453	down	-	624			1	0.25		2	0.017152	0.0147607
PC-3p-70583_26	Unigene24032_All	serine/threonine-protein kinase PBS1-like	4	1614-1634	Y	0	27.6906	down	-	1625			1	0.5		4	0.0007498	9.0674e-05
	CL6151.Contig2_CKL	serine/threonine-protein kinase PBS1-like	4	411-431	Y	0	27.6906	down	-	422			1	0.5		4	0.0007498	9.0674e-05
PC-3p-70898_26	Unigene35_All	probable 1-deoxy-D-xylulose-5-phosphate synthase	4	968-991	Y	0	166.144	down	-	982			3	3	4	3	1.4986e-16	2.32356e-25
	CL9139.Contig2_EL	glutamine synthetase cytosolic isozyme 1	4	1152-1174	Y	0	110.762	down	-	1165			2	2		4	1.5681e-11	3.83444e-17
	CL2886.Contig2_All	shikimate kinase 3	4	118-141	Y	0	27.6906	down	-	132			1	0.5		4	0.0007498	9.0674e-05
	Unigene17777_All	uncharacterized LOC100192545	3.5	610-633	Y	0	13.8453	down	-	624			1	0.25		4	0.017152	0.0147607
PC-3p-71194_25	CL3161.Contig9_All	uncharacterized LOC103341365	3	2355-2378	Y	0	55.3812	down	-	2369			1	1	4	2	1.8709e-06	1.14201e-08
	CL9381.Contig2_All	mannan endo-1	3	1622-1645	Y	0	13.8453	down	-	1636			1	0.25		4	0.017152	0.0147607
PC-3p-71230_25	CL9139.Contig2_EL	glutamine synthetase cytosolic isozyme 1	3.5	1152-1174	Y	0	110.762	down	-	1165			2	2		3	1.5681e-11	3.83444e-17
	Unigene17777_All	uncharacterized LOC100192545	3	610-633	Y	0	13.8453	down	-	624			1	0.25		4	0.017152	0.0147607
PC-3p-71887_25	CL9381.Contig2_All	mannan endo-1	3.5	1622-1645	Y	0	13.8453	down	-	1636			1	0.25		4	0.017152	0.0147607
PC-3p-72603_25	CL2656.Contig2_All	uncharacterized LOC100259616	3.5	178-198	Y	0	55.3812	down	-	189			1	1		2	1.8709e-06	1.14201e-08
	CL8138.Contig1_All	splicing factor U2af large subunit A	4	45-65	Y	0	55.3812	down	-	56			1	1		2	1.8709e-06	1.14201e-08
PC-3p-7375_242	CL9139.Contig2_EL	glutamine synthetase cytosolic isozyme 1	4	674-693	Y	1899.7	2824.44	down	-0.572197	684	27	27	51	51		4	1.3117e-63	5.28688e-60
PC-3p-74244_24	Unigene9256_All	anthranilate synthase alpha subunit 1	3.5	1658-1681	Y	0	55.3812	down	-	1672			1	1		4	1.8709e-06	1.14201e-08
	CL299.Contig3_All	ATP synthase delta chain	4	380-403	Y	0	13.8453	down	-	394			1	0.25		4	0.017152	0.0147607
	Unigene17777_All	uncharacterized LOC100192545	4	610-633	Y	0	13.8453	down	-	624			1	0.25		4	0.017152	0.0147607
PC-3p-75320_24	CL2886.Contig2_All	shikimate kinase 3	3.5	118-141	Y	0	27.6906	down	-	132			1	0.5		4	0.0007498	9.0674e-05
	CL299.Contig3_All	ATP synthase delta chain	3.5	380-403	Y	0	13.8453	down	-	394			1	0.25		4	0.017152	0.0147607
	CL9381.Contig2_All	mannan endo-1	4	1622-1645	Y	0	13.8453	down	-	1636			1	0.25		4	0.017152	0.0147607
	Unigene17777_All	uncharacterized LOC100192545	1.5	610-633	Y	0	13.8453	down	-	624			1	0.25		4	0.017152	0.0147607
PC-3p-75722_24	Unigene17777_All	uncharacterized LOC100192545	3	625-645	Y	0	55.3812	down	-	636			2	1		4	1.8709e-06	1.14201e-08
PC-3p-76997_23	CL3434.Contig1_EL	cell division cycle protein 48 homolog	3.5	651-670	Y	70.3592	387.669	down	-2.46201	661	1	1	7	7		4	9.7476e-11	6.99534e-12
PC-3p-77796_23	CL2536.Contig1_All	hypothetical protein	4	958-979	Y	0	110.762	down	-	970			2	2		4	1.5681e-11	3.83444e-17
	CL6804.Contig2_All	auxin response factor 15-like	4	2094-2114	Y	0	55.3812	down	-	2105			1	1		3	1.8709e-06	1.14201e-08
PC-3p-79570_22	Unigene35_All	probable 1-deoxy-D-xylulose-5-phosphate synthase	3.5	968-991	Y	0	166.144	down	-	982			3	3		2	1.4986e-16	2.32356e-25
	CL299.Contig3_All	ATP synthase delta chain	3.5	380-403	Y	0	13.8453	down	-	394			1	0.25	4	2	0.017152	0.0147607
	Unigene17777_All	uncharacterized LOC100192545	1.5	610-633	Y	0	13.8453	down	-	624			1	0.25		4	0.017152	0.0147607
PC-3p-80963_22	Unigene9256_All	anthranilate synthase alpha subunit 1	4	1658-1681	Y	0	55.3812	down	-	1672			1	1		4	1.8709e-06	1.14201e-08
	CL299.Contig3_All	ATP synthase delta chain	3.5	380-403	Y	0	13.8453	down	-	394			1	0.25		4	0.017152	0.0147607
PC-3p-81944_21	Unigene17777_All	uncharacterized LOC100192545	3.5	614-635	Y	0	36.9208	down	-	626			2	0.666667		4	9.9363e-05	4.43161e-06
PC-3p-82567_21	Unigene17777_All	uncharacterized LOC100192545	3.5	610-633	Y	0	13.8453	down	-	624			1	0.25		4	0.017152	0.0147607
PC-3p-82655_21	CL9381.Contig2_All	mannan endo-1	3.5	1622-1645	Y	0	13.8453	down	-	1636			1	0.25		4	0.017152	0.0147607
PC-3p-85299_20	CL9381.Contig2_All	mannan endo-1	3	1622-1645	Y	0	13.8453	down	-	1636			1	0.25		4	0.017152	0.0147607
PC-3p-86213_20	CL2886.Contig2_All	shikimate kinase 3	3	118-141	Y	0	27.6906	down	-	132			1	0.5		2	0.0007498	9.0674e-05
	CL9381.Contig2_All	mannan endo-1	0.5	1622-1645	Y	0	13.8453	down	-	1636			1	0.25		4	0.017152	0.0147607
PC-3p-89668_19	CL9381.Contig2_All	mannan endo-1	4	1622-1645	Y	0	13.8453	down	-	1636			1	0.25		4	0.017152	0.0147607
	Unigene17777_All	uncharacterized LOC100192545	3	610-633	Y	0	13.8453	down	-	624			1	0.25		3	0.017152	0.0147607
PC-3p-91156_19	CL299.Contig3_All	ATP synthase delta chain	3.5	380-403	Y	0	13.8453	down	-	394			1	0.25		4	0.017152	0.0147607
	Unigene17777_All	uncharacterized LOC100192545	1.5	610-633	Y	0	13.8453	down	-	624			1	0.25		4	0.017152	0.0147607
	CL9381.Contig2_All	mannan endo-1	4	1622-1645	Y	0	13.8453	down	-	1636			1	0.25		4	0.017152	0.0147607
PC-3p-91294_19	Unigene38231_All	ferredoxin-like	4	771-794	Y	0	55.3812	down	-	785			3	1	4	2	1.8709e-06	1.14201e-08
	Unigene55451_All	ferredoxin-like	4	751-774	Y	0	55.3812	down	-	765			3	1		4	1.8709e-06	1.14201e-08
	CL1637.Contig1_All	eukaryotic translation initiation factor 3 subunit A	4	1024-1046	Y	0	55.3812	down	-	1037			1	1		4	1.8709e-06	1.14201e-08
PC-3p-93299_18	CL656.Contig6_All	hypothetical protein	3.5	774-797	Y	0	27.6906	down	-	788			1	0.5		4	0.0007498	9.0674e-05
	CL656.Contig8_All	hypothetical protein	3.5	620-643	Y	0	27.6906	down	-	634			1	0.5		3	0.0007498	9.0674e-05
PC-3p-93462_18	Unigene9256_All	anthranilate synthase alpha subunit 1	3.5	1658-1681	Y	0	55.3812	down	-	1672			1	1		4	1.8709e-06	1.14201e-08
	CL299.Contig3_All	ATP synthase delta chain	3.5	380-403	Y	0	13.8453	down	-	394			1	0.25		4	0.017152	0.0147607
PC-3p-93702_18	CL2513.Contig1_All	glyoxysomal fatty acid beta-oxidation multifunctional protein MFP-a	4	743-761	Y	0	55.3812	down	-	753			1	1		4	1.8709e-06	1.14201e-08
PC-3p-94023_18	Unigene17777_All	uncharacterized LOC100192545	4	620-640	Y	0	55.3812	down	-	631			4	1		4	1.8709e-06	1.14201e-08
PC-3p-94839_18	CL9139.Contig2_EL	glutamine synthetase cytosolic isozyme 1	4	1152-1174	Y	0	110.762	down	-	1165			2	2	3	3	1.5681e-11	3.83444e-17
	Unigene9256_All	anthranilate synthase alpha subunit 1	3.5	1658-1681	Y	0	55.3812	down	-	1672			1	1		3	1.8709e-06	1.14201e-08
	Unigene17777_All	uncharacterized LOC100192545	2.5	610-633	Y	0	13.8453	down	-	624			1	0.25		4	0.017152	0.0147607
	CL299.Contig3_All	ATP synthase delta chain	1.5	380-403	Y	0	13.8453	down	-	394			1	0.25		4	0.017152	0.0147607
PC-3p-9651_188	Unigene7946_All	phosphoglycolate phosphatase 1B	4	449-468	Y	70.3592	443.05	down	-2.65466	459	1	1	8	8		2	1.6209e-14	2.00778e-16
PC-3p-96887_18	Unigene9256_All	anthranilate synthase alpha subunit 1	2.5	1658-1681	Y	0	55.3812	down	-	1672			1	1		4	1.8709e-06	1.14201e-08
	Unigene17777_All	uncharacterized LOC100192545	3	610-633	Y	0	13.8453	down	-	624			1	0.25	0	0	0.017152	0.0147607
	CL299.Contig3_All	ATP synthase delta chain	2	380-403	Y	0	13.8453	down	-	394			1	0.25		4	0.017152	0.0147607
PC-3p-98068_17	CL9139.Contig2_EL	glutamine synthetase cytosolic isozyme 1	4	1152-1174	Y	0	110.762	down	-	1165			2	2		4	1.5681e-11	3.83444e-17
	Unigene9256_All	anthranilate synthase alpha subunit 1	4	1658-1681	Y	0	55.3812	down	-	1672			1	1	3	3	1.8709e-06	1.14201e-08
	Unigene17777_All	uncharacterized LOC100192545	3	610-633	Y	0	13.8453	down	-	624			1	0.25	3	2	0.017152	0.0147607
PC-3p-98542_17	CL9139.Contig2_EL	glutamine synthetase cytosolic isozyme 1	4	1155-1176	Y	140.718	221.525	down	-0.654659	1167	2	2	4	4	3	2	4.3656e-05	7.96978e-05
	Unigene17777_All	uncharacterized LOC100192545	2.5	614-635	Y	0	36.9208	down	-	626			2	0.666667	3	2	9.9363e-05	4.43161e-06
PC-3p-98932_17	Unigene9256_All	anthranilate synthase alpha subunit 1	3	1658-1681	Y	0	55.3812	down	-	1672			1	1		2	1.8709e-06	1.14201e-08
	CL299.Contig3_All	ATP synthase delta chain	2.5	380-403	Y	0	13.8453	down	-	394			1	0.25		4	0.017152	0.0147607
	Unigene17777_All	uncharacterized LOC100192545	3.5	610-633	Y	0	13.8453	down	-	624			1	0.25		1	0.017152	0.0147607
PC-5p-100672_17	CL2920.Contig3_All	plasma membrane ATPase 4-like	3.5	194-214	Y	914.669	2769.06	down	-1.59808	205	13	13	50	50		4	1.2016e-08	8.5623e-09
PC-5p-100865_17	CL5705.Contig1_All	photosystem II 22 kDa protein	3	2313-2336	Y	0	55.3812	down	-	2327			1	1	4	3	1.8709e-06	1.14201e-08
PC-5p-104350_16	CL7595.Contig4_All	carbonic anhydrase 2-like	4	1239-1262	Y	0	55.3812	down	-	1253			1	1	4	3	1.8709e-06	1.14201e-08
PC-5p-113370_14	CL5492.Contig3_All	chlorophyll a-b binding protein of LHCII type 1	4	758-778	Y	67.0087	493.816	down	-2.88155	769	6	0.952381	55	8.91667	4	2	3.8905e-19	3.56668e-22
	Unigene13373_All	chlorophyll A/B binding protein	4	849-869	Y	67.0087	493.816	down	-2.88155	860	6	0.952381	55	8.91667	3	2	3.8905e-19	3.56668e-22
	CL5492.Contig8_All	chlorophyll a-b binding protein of LHCII type 1	4	758-778	Y	67.0087	493.816	down	-2.88155	769	6	0.952381	55	8.91667	3	2	3.8905e-19	3.56668e-22
	Unigene20898_All	chlorophyll a-b binding protein of LHCII type 1	4	204-224	Y	67.0087	493.816	down	-2.88155	215	6	0.952381	55	8.91667		1	3.8905e-19	3.56668e-22
PC-5p-114520_14	CL1507.Contig1_All	Indole-3-acetic acid-amido synthetase GH3.5	3.5	13-34	Y	0	110.762	down	-	25			2	2		2	1.5681e-11	3.83444e-17
PC-5p-13233_139	CL7762.Contig1_All	leucine-rich repeat extensin-like protein 3	3	1871-1891	Y	70.3592	276.906	down	-1.97659	1882	1	1	5	5		4	0.00029016	0.000187353
	CL5112.Contig1_All	uncharacterized LOC102624265	4	1958-1978	Y	70.3592	110.762	down	-0.654659	1969	2	1	4	2		4	0.0038519	0.00536442
	CL5938.Contig1_All	uncharacterized LOC102624265	4	754-774	Y	70.3592	110.762	down	-0.654659	765	2	1	4	2		2	0.0038519	0.00536442
	Unigene55451_All	ferredoxin-like	3	762-782	Y	23.4531	36.9208	down	-0.654659	773	1	0.333333	2	0.666667		4	0.095209	0.1192
	Unigene38231_All	ferredoxin-like	3	782-802	Y	23.4531	36.9208	down	-0.654659	793	1	0.333333	2	0.666667		2	0.095209	0.1192
PC-5p-145303_10	CL9643.Contig2_All	fructose-bisphosphate aldolase	3	70-93	Y	0	18.4604	down	-	84			1	0.333333		4	0.0059205	0.00311168
PC-5p-152420_10	CL161.Contig4_All	animal HSPA9 nucleotide-binding domain protein	3	1299-1319	Y	0	27.6906	down	-	1310			2	0.5		2	0.0007498	9.0674e-05
	CL161.Contig1_All	animal HSPA9 nucleotide-binding domain protein	3	1145-1165	Y	0	27.6906	down	-	1156			2	0.5		2	0.0007498	9.0674e-05
	CL161.Contig8_All	HSPA4 nucleotide-binding domain protein	3	1260-1280	Y	0	27.6906	down	-	1271			2	0.5	2	2	0.0007498	9.0674e-05
	CL161.Contig6_All	animal HSPA9 nucleotide-binding domain protein	3	1250-1270	Y	0	27.6906	down	-	1261			2	0.5		4	0.0007498	9.0674e-05
PC-5p-155717_10	Unigene2841_All	ATP-dependent DNA helicase Q-like 1	4	242-261	Y	0	83.0719	down	-	252			3	1.5		4	5.2752e-09	5.10122e-13
	CL444.Contig3_All	DEAD-box ATP-dependent RNA helicase 56	3	1426-1445	Y	0	55.3812	down	-	1436			1	1		4	1.8709e-06	1.14201e-08
PC-5p-16074_116	Unigene8183_All	uncharacterized LOC100839967	4	555-576	Y	0	55.3812	down	-	567			1	1		2	1.8709e-06	1.14201e-08
PC-5p-167506_9	Unigene13567_All	uncharacterized LOC100264071	4	90-111	Y	0	36.9208	down	-	102			2	0.666667		4	9.9363e-05	4.43161e-06
	CL6186.Contig1_All	mitogen-activated protein kinase homolog MMK1-like	4	1436-1457	Y	0	36.9208	down	-	1448			2	0.666667		4	9.9363e-05	4.43161e-06
	Unigene9213_All	diacylglycerol O-acyltransferase 2	4	989-1010	Y	0	36.9208	down	-	1001			2	0.666667		4	9.9363e-05	4.43161e-06
PC-5p-176608_8	Unigene21432_All	DELLA protein RGA-like	4	339-358	Y	0	110.762	down	-	350			2	2	2	2	1.5681e-11	3.83444e-17
PC-5p-191094_7	CL8961.Contig1_All	LRR receptor-like serine/threonine-protein kinase FLS2	4	196-218	Y	0	18.4604	down	-	209			1	0.333333		2	0.0059205	0.00311168
PC-5p-202305_7	Unigene2926_All	nuclear pore complex protein NUP98A-like	3.5	171-191	Y	0	55.3812	down	-	183			1	1		3	1.8709e-06	1.14201e-08
PC-5p-216492_6	CL5435.Contig4_All	pyruvate kinase isozyme A	4	340-360	Y	0	55.3812	down	-	351			1	1		2	1.8709e-06	1.14201e-08
	CL5589.Contig2_All	o-linked n-acetylglucosamine transferase	3	1429-1449	Y	0	55.3812	down	-	1440			1	1		2	1.8709e-06	1.14201e-08
PC-5p-229406_6	CL656.Contig6_All	hypothetical protein	3	857-880	Y	0	55.3812	down	-	871			2	1		4	1.8709e-06	1.14201e-08
	CL656.Contig8_All	hypothetical protein	3	703-726	Y	0	55.3812	down	-	717			2	1		4	1.8709e-06	1.14201e-08
PC-5p-272985_4	CL10015.Contig1_All	long chain acyl-CoA synthetase 8	4	432-451	Y	0	221.525	down	-	442			4	4		2	1.5136e-21	8.91415e-34
PC-5p-32944_58	CL9139.Contig2_EL	glutamine synthetase cytosolic isozyme 1	4	1258-1277	Y	0	221.525	down	-	1269			4	4		4	1.5136e-21	8.91415e-34
	Unigene15312_All	hypothetical protein	4	299-319	Y	0	55.3812	down	-	310			1	1		2	1.8709e-06	1.14201e-08
PC-5p-365976_3	CL988.Contig3_All	auxin-responsive protein IAA14	4	668-688	Y	0	221.525	down	-	679			8	4		2	1.5136e-21	8.91415e-34
	Unigene33883_All	glutathione synthetase	4	78-97	Y	0	55.3812	down	-	88			1	1		2	1.8709e-06	1.14201e-08
PC-5p-40823_47	Unigene27350_All	probable disease resistance protein At5g63020	4	862-881	Y	211.077	221.525	down	-0.0696965	873	3	3	4	4		0	1.8547e-19	1.18938e-17
PC-5p-45048_42	CL12636.Contig2_All	Os03g0332500	4	455-473	Y	0	110.762	down	-	464			2	2		2	1.5681e-11	3.83444e-17
	CL5705.Contig1_All	photosystem II 22 kDa protein	4	2315-2334	Y	0	55.3812	down	-	2325			1	1		4	1.8709e-06	1.14201e-08
PC-5p-496092_3	Unigene36442_All	probable cysteine proteinase At4g11320	4	777-800	Y	0	55.3812	down	-	791			1	1		4	1.8709e-06	1.14201e-08
PC-5p-53018_35	CL2297.Contig1_All	AMSH-like ubiquitin thioesterase 3	4	81-100	Y	0	27.6906	down	-	91			1	0.5		4	0.0007498	9.0674e-05
PC-5p-59335_31	Unigene24223_All	uncharacterized LOC101253806	4	640-659	Y	0	55.3812	down	-	651			2	1		4	1.8709e-06	1.14201e-08
	CL843.Contig4_CKL	E3 ubiquitin-protein ligase UPL2-like	4	1512-1531	Y	0	55.3812	down	-	1523			2	1		2	1.8709e-06	1.14201e-08
PC-5p-66414_28	Unigene8377_All	protein ETHYLENE INSENSITIVE 3	3.5	580-599	Y	0	55.3812	down	-	590			1	1		2	1.8709e-06	1.14201e-08
PC-5p-67501_27	CL3167.Contig2_All	DNAJ	4	1279-1299	Y	0	55.3812	down	-	1290			1	1		4	1.8709e-06	1.14201e-08
	CL2898.Contig3_All	calnexin homolog	4	60-79	Y	0	27.6906	down	-	70			1	0.5		4	0.0007498	9.0674e-05
	Unigene9184_All	calnexin homolog 1	4	60-79	Y	0	27.6906	down	-	70			1	0.5		4	0.0007498	9.0674e-05
	CL5152.Contig2_All	hypothetical protein	3.5	43-63	Y	0	27.6906	down	-	54			1	0.5		1	0.0007498	9.0674e-05
	CL5152.Contig1_All	hypothetical protein	3.5	296-316	Y	0	27.6906	down	-	307			1	0.5	4	2	0.0007498	9.0674e-05
PC-5p-72913_25	CL2920.Contig3_All	plasma membrane ATPase 4-like	3.5	191-212	Y	140.718	1661.44	down	-3.56155	203	2	2	30	30		2	4.18e-88	1.04103e-110
PC-5p-73102_25	Unigene22410_CKL	hypothetical protein	3	237-258	Y	0	55.3812	down	-	249			1	1		4	1.8709e-06	1.14201e-08
PC-5p-74595_24	Unigene26154_All	cytochrome P450 86A7	4	1373-1392	Y	0	55.3812	down	-	1383			1	1		2	1.8709e-06	1.14201e-08
PC-5p-80764_22	CL1957.Contig1_All	WRKY family transcription factor	3	778-797	Y	0	83.0719	down	-	789			3	1.5		2	5.2752e-09	5.10122e-13
	CL1792.Contig1_All	WRKY family transcription factor	3	847-866	Y	0	83.0719	down	-	858			3	1.5		4	5.2752e-09	5.10122e-13
PC-5p-81366_22	CL1176.Contig1_All	hypothetical protein	4	559-579	Y	0	27.6906	down	-	570			1	0.5		4	0.0007498	9.0674e-05
PC-5p-83175_21	CL9842.Contig3_All	(Z)-3-hexen-1-ol acetyltransferase-like	4	41-60	Y	0	221.525	down	-	51			4	4		2	1.5136e-21	8.91415e-34
PC-5p-87640_20	CL9139.Contig2_EL	glutamine synthetase cytosolic isozyme 1	2.5	1267-1287	Y	140.718	221.525	down	-0.654659	1278	2	2	4	4		4	4.3656e-05	7.96978e-05
	CL299.Contig3_All	ATP synthase delta chain	2	496-516	Y	0	36.9208	down	-	507			2	0.666667		4	9.9363e-05	4.43161e-06
	CL11399.Contig1_All	hypothetical protein	2	1820-1840	Y	0	36.9208	down	-	1831			2	0.666667		1	9.9363e-05	4.43161e-06
PC-5p-8920_203	CL4170.Contig13_All	thymidylate kinase	3.5	244-263	Y	0	13.8453	down	-	254			1	0.25	3	3	0.017152	0.0147607
	CL4170.Contig2_All	thymidylate kinase	3.5	299-318	Y	0	13.8453	down	-	309			1	0.25		3	0.017152	0.0147607
	CL4170.Contig9_All	thymidylate kinase	3.5	244-263	Y	0	13.8453	down	-	254			1	0.25		2	0.017152	0.0147607
	CL4170.Contig12_All	thymidylate kinase	3.5	244-263	Y	0	13.8453	down	-	254			1	0.25		2	0.017152	0.0147607
PC-5p-91598_19	Unigene23148_All	oxygen-evolving enhancer protein 1	4	162-183	Y	0	55.3812	down	-	174			1	1		4	1.8709e-06	1.14201e-08
	Unigene36939_All	beta-amylase 8	3	471-490	Y	0	18.4604	down	-	482			1	0.333333		4	0.0059205	0.00311168
	Unigene23976_All	beta-amylase 8	3	2489-2508	Y	0	18.4604	down	-	2500			1	0.333333		4	0.0059205	0.00311168
	CL10819.Contig1_All	beta-amylase 8	3	2456-2475	Y	0	18.4604	down	-	2467			1	0.333333		4	0.0059205	0.00311168
PC-5p-93963_18	CL6346.Contig1_All	protoporphyrinogen oxidase	3.5	391-415	Y	0	55.3812	down	-	406			1	1		4	1.8709e-06	1.14201e-08
