# Supplementary material for: Identification of Regulatory Networks of MicroRNAs and Their Targets in Response to Colletotrichum gloeosporioides in Tea Plant (Camellia sinensis L.)
Source: Front Plant Sci. 2019 Sep 12;10:1096. doi: 10.3389/fpls.2019.01096 (PMC6751461; doi:10.3389/fpls.2019.01096)
Supplement: Supplementary file 9 [file Table_9.xls]

## Sheet: KEGG
Table S9: KEGG analysis of the potential target genes of the identified miRNAs in Camellia sinensis.
miRNA	Transcript_ID	KEGG_ID	KEGG_Name	Pathway level Two	pvalue (fisher_exact_test)
csn-miR477g-p5_2ss1CT22CT	CL3059.Contig16_All	ko00360	Phenylalanine metabolism	Amino acid metabolism	3.82875e-89
csn-miR477g-p5_1ss1CT	CL3059.Contig24_All	ko00360	Phenylalanine metabolism	Amino acid metabolism	3.82875e-89
csn-miR477g-p5_1ss1CT	CL3059.Contig4_All	ko00360	Phenylalanine metabolism	Amino acid metabolism	3.82875e-89
csn-miR477g-p5_1ss1CT	CL3059.Contig22_All	ko00360	Phenylalanine metabolism	Amino acid metabolism	3.82875e-89
csn-miR477g-p5_2ss1CT22CT	CL3059.Contig24_All	ko00360	Phenylalanine metabolism	Amino acid metabolism	3.82875e-89
PC-3p-38560_50	Unigene24223_All	ko00290	Valine, leucine and isoleucine biosynthesis	Amino acid metabolism	0
csn-miR477g-p5_2ss1CT22CT	CL3059.Contig22_All	ko00360	Phenylalanine metabolism	Amino acid metabolism	3.82875e-89
csn-miR477g-p5_1ss1CT	CL3059.Contig16_All	ko00360	Phenylalanine metabolism	Amino acid metabolism	3.82875e-89
csn-miR477g-p5_2ss1CT22CT	CL3059.Contig4_All	ko00360	Phenylalanine metabolism	Amino acid metabolism	3.82875e-89
csn-miR172e-p3_1ss16CT	Unigene5176_All	ko00350	Tyrosine metabolism	Amino acid metabolism	8.34695e-68
csn-miR172e-p5_1ss16CT	Unigene5176_All	ko00350	Tyrosine metabolism	Amino acid metabolism	8.34695e-68
PC-3p-106557_16	CL9139.Contig2_EL	ko00220	Arginine biosynthesis	Amino acid metabolism	2.46543e-76
PC-3p-106557_16	CL9139.Contig2_EL	ko00250	Alanine, aspartate and glutamate metabolism	Amino acid metabolism	2.46543e-76
csn-miR477g-p5	CL2417.Contig1_All	ko00330	Arginine and proline metabolism	Amino acid metabolism	2.46543e-76
PC-3p-7375_242	CL9139.Contig2_EL	ko00220	Arginine biosynthesis	Amino acid metabolism	5.28688e-60
PC-3p-7375_242	CL9139.Contig2_EL	ko00250	Alanine, aspartate and glutamate metabolism	Amino acid metabolism	5.28688e-60
PC-3p-106926_15	CL9139.Contig2_EL	ko00220	Arginine biosynthesis	Amino acid metabolism	2.42274e-41
PC-3p-106926_15	CL9139.Contig2_EL	ko00250	Alanine, aspartate and glutamate metabolism	Amino acid metabolism	2.42274e-41
PC-3p-136272_11	CL9139.Contig2_EL	ko00220	Arginine biosynthesis	Amino acid metabolism	1.1724e-37
PC-3p-136272_11	CL9139.Contig2_EL	ko00250	Alanine, aspartate and glutamate metabolism	Amino acid metabolism	1.1724e-37
csn-miR398b	CL8327.Contig3_All	ko00270	Cysteine and methionine metabolism	Amino acid metabolism	2.91538e-38
PC-3p-75722_24	CL4089.Contig1_CKL	ko00300	Lysine biosynthesis	Amino acid metabolism	2.91538e-38
PC-3p-78754_22	Unigene9613_All	ko00280	Valine, leucine and isoleucine degradation	Amino acid metabolism	2.91538e-38
csn-miR169g-p3_2ss12CT18GC	Unigene10616_All	ko00220	Arginine biosynthesis	Amino acid metabolism	2.91538e-38
csn-miR169g-p3_2ss12CT18GC	Unigene10616_All	ko00250	Alanine, aspartate and glutamate metabolism	Amino acid metabolism	2.91538e-38
csn-miR169g-p3_2ss12CT18GC	Unigene10616_All	ko00270	Cysteine and methionine metabolism	Amino acid metabolism	2.91538e-38
csn-miR169g-p3_2ss12CT18GC	Unigene10616_All	ko00330	Arginine and proline metabolism	Amino acid metabolism	2.91538e-38
csn-miR169g-p3_2ss12CT18GC	Unigene10616_All	ko00350	Tyrosine metabolism	Amino acid metabolism	2.91538e-38
csn-miR169g-p3_2ss12CT18GC	Unigene10616_All	ko00360	Phenylalanine metabolism	Amino acid metabolism	2.91538e-38
csn-miR169g-p3_2ss12CT18GC	Unigene10616_All	ko00400	Phenylalanine, tyrosine and tryptophan biosynthesis	Amino acid metabolism	2.91538e-38
PC-3p-16621_113	CL2924.Contig1_All	ko00280	Valine, leucine and isoleucine degradation	Amino acid metabolism	2.91538e-38
PC-3p-16621_113	CL2924.Contig1_All	ko00310	Lysine degradation	Amino acid metabolism	2.91538e-38
PC-3p-16621_113	CL2924.Contig1_All	ko00380	Tryptophan metabolism	Amino acid metabolism	2.91538e-38
PC-3p-21996_86	Unigene40145_All	ko00270	Cysteine and methionine metabolism	Amino acid metabolism	2.91538e-38
csn-miR398a	CL8327.Contig3_All	ko00270	Cysteine and methionine metabolism	Amino acid metabolism	2.91538e-38
csn-miR396b	Unigene33040_EL	ko00270	Cysteine and methionine metabolism	Amino acid metabolism	2.91538e-38
csn-miR396b	Unigene33040_EL	ko00350	Tyrosine metabolism	Amino acid metabolism	2.91538e-38
csn-miR396b	Unigene33040_EL	ko00360	Phenylalanine metabolism	Amino acid metabolism	2.91538e-38
csn-miR396b	Unigene33040_EL	ko00400	Phenylalanine, tyrosine and tryptophan biosynthesis	Amino acid metabolism	2.91538e-38
csn-miR482-p5_2ss16CT17TC	CL7191.Contig1_All	ko00260	Glycine, serine and threonine metabolism	Amino acid metabolism	2.91538e-38
csn-miR396b-p5_2ss18AT19CT	Unigene31213_All	ko00380	Tryptophan metabolism	Amino acid metabolism	3.57015e-26
csn-miR396b-p3_2ss18AT19CT	Unigene31213_All	ko00380	Tryptophan metabolism	Amino acid metabolism	3.57015e-26
csn-miR396b-p3_2ss18AT19CT	CL2374.Contig3_All	ko00380	Tryptophan metabolism	Amino acid metabolism	3.57015e-26
csn-miR396b-p5_2ss18AT19CT	CL2374.Contig3_All	ko00380	Tryptophan metabolism	Amino acid metabolism	3.57015e-26
csn-miR477g-p5	CL3059.Contig24_All	ko00360	Phenylalanine metabolism	Amino acid metabolism	4.95641e-22
csn-miR477g-p5	CL3059.Contig4_All	ko00360	Phenylalanine metabolism	Amino acid metabolism	4.95641e-22
csn-miR477g-p5	CL3059.Contig16_All	ko00360	Phenylalanine metabolism	Amino acid metabolism	4.95641e-22
csn-miR477g-p5	CL3059.Contig22_All	ko00360	Phenylalanine metabolism	Amino acid metabolism	4.95641e-22
PC-5p-32944_58	CL9139.Contig2_EL	ko00220	Arginine biosynthesis	Amino acid metabolism	8.91415e-34
PC-5p-32944_58	CL9139.Contig2_EL	ko00250	Alanine, aspartate and glutamate metabolism	Amino acid metabolism	8.91415e-34
PC-3p-44990_42	Unigene9613_All	ko00280	Valine, leucine and isoleucine degradation	Amino acid metabolism	2.32356e-25
PC-3p-12275_150	CL2924.Contig1_All	ko00280	Valine, leucine and isoleucine degradation	Amino acid metabolism	2.32356e-25
PC-3p-12275_150	CL2924.Contig1_All	ko00310	Lysine degradation	Amino acid metabolism	2.32356e-25
PC-3p-12275_150	CL2924.Contig1_All	ko00380	Tryptophan metabolism	Amino acid metabolism	2.32356e-25
csn-miR5368-p5_2ss15TC18CT	Unigene3732_All	ko00400	Phenylalanine, tyrosine and tryptophan biosynthesis	Amino acid metabolism	3.83444e-17
PC-3p-141242_11	CL9139.Contig2_EL	ko00220	Arginine biosynthesis	Amino acid metabolism	3.83444e-17
PC-3p-141242_11	CL9139.Contig2_EL	ko00250	Alanine, aspartate and glutamate metabolism	Amino acid metabolism	3.83444e-17
PC-3p-71230_25	CL9139.Contig2_EL	ko00220	Arginine biosynthesis	Amino acid metabolism	3.83444e-17
PC-3p-71230_25	CL9139.Contig2_EL	ko00250	Alanine, aspartate and glutamate metabolism	Amino acid metabolism	3.83444e-17
PC-3p-70898_26	CL9139.Contig2_EL	ko00220	Arginine biosynthesis	Amino acid metabolism	3.83444e-17
PC-3p-70898_26	CL9139.Contig2_EL	ko00250	Alanine, aspartate and glutamate metabolism	Amino acid metabolism	3.83444e-17
PC-3p-151928_10	CL9139.Contig2_EL	ko00220	Arginine biosynthesis	Amino acid metabolism	3.83444e-17
PC-3p-151928_10	CL9139.Contig2_EL	ko00250	Alanine, aspartate and glutamate metabolism	Amino acid metabolism	3.83444e-17
PC-3p-112478_15	CL9139.Contig2_EL	ko00220	Arginine biosynthesis	Amino acid metabolism	3.83444e-17
PC-3p-112478_15	CL9139.Contig2_EL	ko00250	Alanine, aspartate and glutamate metabolism	Amino acid metabolism	3.83444e-17
csn-miR858-p3_2ss15CG18TA	Unigene13454_All	ko00350	Tyrosine metabolism	Amino acid metabolism	3.83444e-17
PC-3p-224010_6	CL9139.Contig2_EL	ko00220	Arginine biosynthesis	Amino acid metabolism	3.83444e-17
PC-3p-224010_6	CL9139.Contig2_EL	ko00250	Alanine, aspartate and glutamate metabolism	Amino acid metabolism	3.83444e-17
PC-3p-125128_13	CL9139.Contig2_EL	ko00220	Arginine biosynthesis	Amino acid metabolism	3.83444e-17
PC-3p-125128_13	CL9139.Contig2_EL	ko00250	Alanine, aspartate and glutamate metabolism	Amino acid metabolism	3.83444e-17
PC-3p-98068_17	CL9139.Contig2_EL	ko00220	Arginine biosynthesis	Amino acid metabolism	3.83444e-17
PC-3p-98068_17	CL9139.Contig2_EL	ko00250	Alanine, aspartate and glutamate metabolism	Amino acid metabolism	3.83444e-17
PC-3p-57427_32	CL9139.Contig2_EL	ko00220	Arginine biosynthesis	Amino acid metabolism	3.83444e-17
PC-3p-57427_32	CL9139.Contig2_EL	ko00250	Alanine, aspartate and glutamate metabolism	Amino acid metabolism	3.83444e-17
PC-3p-94839_18	CL9139.Contig2_EL	ko00220	Arginine biosynthesis	Amino acid metabolism	3.83444e-17
PC-3p-94839_18	CL9139.Contig2_EL	ko00250	Alanine, aspartate and glutamate metabolism	Amino acid metabolism	3.83444e-17
PC-3p-129365_12	CL9139.Contig2_EL	ko00220	Arginine biosynthesis	Amino acid metabolism	3.83444e-17
PC-3p-129365_12	CL9139.Contig2_EL	ko00250	Alanine, aspartate and glutamate metabolism	Amino acid metabolism	3.83444e-17
PC-3p-154938_10	CL9139.Contig2_EL	ko00220	Arginine biosynthesis	Amino acid metabolism	3.83444e-17
PC-3p-154938_10	CL9139.Contig2_EL	ko00250	Alanine, aspartate and glutamate metabolism	Amino acid metabolism	3.83444e-17
csn-miR397a_1ss2CA	Unigene22742_All	ko00220	Arginine biosynthesis	Amino acid metabolism	3.83444e-17
csn-miR159a-5p_L-1R-1	CL8993.Contig1_CKL	ko00270	Cysteine and methionine metabolism	Amino acid metabolism	3.83444e-17
csn-miR397a_1ss10GC	Unigene22742_All	ko00220	Arginine biosynthesis	Amino acid metabolism	3.83444e-17
csn-miR397a	Unigene22742_All	ko00220	Arginine biosynthesis	Amino acid metabolism	3.83444e-17
PC-3p-178034_8	CL9139.Contig2_EL	ko00220	Arginine biosynthesis	Amino acid metabolism	3.83444e-17
PC-3p-178034_8	CL9139.Contig2_EL	ko00250	Alanine, aspartate and glutamate metabolism	Amino acid metabolism	3.83444e-17
PC-3p-62523_29	CL9139.Contig2_EL	ko00220	Arginine biosynthesis	Amino acid metabolism	3.83444e-17
PC-3p-62523_29	CL9139.Contig2_EL	ko00250	Alanine, aspartate and glutamate metabolism	Amino acid metabolism	3.83444e-17
PC-3p-154481_10	CL9139.Contig2_EL	ko00220	Arginine biosynthesis	Amino acid metabolism	3.83444e-17
PC-3p-154481_10	CL9139.Contig2_EL	ko00250	Alanine, aspartate and glutamate metabolism	Amino acid metabolism	3.83444e-17
PC-3p-1581_1049	Unigene6598_All	ko00270	Cysteine and methionine metabolism	Amino acid metabolism	3.83444e-17
PC-3p-177009_8	CL9139.Contig2_EL	ko00220	Arginine biosynthesis	Amino acid metabolism	3.83444e-17
PC-3p-177009_8	CL9139.Contig2_EL	ko00250	Alanine, aspartate and glutamate metabolism	Amino acid metabolism	3.83444e-17
PC-3p-62800_29	CL9139.Contig2_EL	ko00220	Arginine biosynthesis	Amino acid metabolism	3.83444e-17
PC-3p-62800_29	CL9139.Contig2_EL	ko00250	Alanine, aspartate and glutamate metabolism	Amino acid metabolism	3.83444e-17
PC-3p-38560_50	CL9139.Contig2_EL	ko00220	Arginine biosynthesis	Amino acid metabolism	3.83444e-17
PC-3p-38560_50	CL9139.Contig2_EL	ko00250	Alanine, aspartate and glutamate metabolism	Amino acid metabolism	3.83444e-17
PC-3p-43186_44	Unigene6489_All	ko00400	Phenylalanine, tyrosine and tryptophan biosynthesis	Amino acid metabolism	5.66774e-10
csn-miR396a_R-3_1ss4AC	CL12731.Contig2_All	ko00270	Cysteine and methionine metabolism	Amino acid metabolism	2.22942e-10
csn-miR396a_R-3_1ss4AC	Unigene35611_All	ko00270	Cysteine and methionine metabolism	Amino acid metabolism	2.22942e-10
csn-miR396a_R-3_1ss4AC	CL7906.Contig1_CKL	ko00270	Cysteine and methionine metabolism	Amino acid metabolism	2.22942e-10
PC-3p-116510_14	Unigene9256_All	ko00400	Phenylalanine, tyrosine and tryptophan biosynthesis	Amino acid metabolism	1.14201e-08
csn-miR397-p3	Unigene22742_All	ko00220	Arginine biosynthesis	Amino acid metabolism	1.14201e-08
PC-3p-12413_148	Unigene9256_All	ko00400	Phenylalanine, tyrosine and tryptophan biosynthesis	Amino acid metabolism	1.14201e-08
PC-3p-108814_15	Unigene9256_All	ko00400	Phenylalanine, tyrosine and tryptophan biosynthesis	Amino acid metabolism	1.14201e-08
PC-3p-93462_18	Unigene9256_All	ko00400	Phenylalanine, tyrosine and tryptophan biosynthesis	Amino acid metabolism	1.14201e-08
PC-5p-59335_31	Unigene24223_All	ko00290	Valine, leucine and isoleucine biosynthesis	Amino acid metabolism	1.14201e-08
PC-3p-57427_32	Unigene9256_All	ko00400	Phenylalanine, tyrosine and tryptophan biosynthesis	Amino acid metabolism	1.14201e-08
PC-3p-112120_15	Unigene9256_All	ko00400	Phenylalanine, tyrosine and tryptophan biosynthesis	Amino acid metabolism	1.14201e-08
PC-3p-96887_18	Unigene9256_All	ko00400	Phenylalanine, tyrosine and tryptophan biosynthesis	Amino acid metabolism	1.14201e-08
PC-3p-110344_15	Unigene9256_All	ko00400	Phenylalanine, tyrosine and tryptophan biosynthesis	Amino acid metabolism	1.14201e-08
csn-miR396b_R+1_1ss7AT	CL2176.Contig1_All	ko00270	Cysteine and methionine metabolism	Amino acid metabolism	1.14201e-08
csn-miR396b_R+1_1ss7AT	CL2176.Contig1_All	ko00280	Valine, leucine and isoleucine degradation	Amino acid metabolism	1.14201e-08
csn-miR396b_R+1_1ss7AT	CL2176.Contig1_All	ko00290	Valine, leucine and isoleucine biosynthesis	Amino acid metabolism	1.14201e-08
PC-3p-80963_22	Unigene9256_All	ko00400	Phenylalanine, tyrosine and tryptophan biosynthesis	Amino acid metabolism	1.14201e-08
PC-3p-54029_35	CL5221.Contig1_All	ko00270	Cysteine and methionine metabolism	Amino acid metabolism	1.14201e-08
PC-3p-54029_35	CL5221.Contig1_All	ko00330	Arginine and proline metabolism	Amino acid metabolism	1.14201e-08
PC-3p-64436_28	Unigene9256_All	ko00400	Phenylalanine, tyrosine and tryptophan biosynthesis	Amino acid metabolism	1.14201e-08
PC-3p-94839_18	Unigene9256_All	ko00400	Phenylalanine, tyrosine and tryptophan biosynthesis	Amino acid metabolism	1.14201e-08
PC-3p-153004_10	Unigene9256_All	ko00400	Phenylalanine, tyrosine and tryptophan biosynthesis	Amino acid metabolism	1.14201e-08
PC-3p-118155_14	Unigene9256_All	ko00400	Phenylalanine, tyrosine and tryptophan biosynthesis	Amino acid metabolism	1.14201e-08
PC-3p-118138_14	Unigene9256_All	ko00400	Phenylalanine, tyrosine and tryptophan biosynthesis	Amino acid metabolism	1.14201e-08
PC-3p-62669_29	Unigene9256_All	ko00400	Phenylalanine, tyrosine and tryptophan biosynthesis	Amino acid metabolism	1.14201e-08
csn-miR396b-p5_2ss18AT19CT	Unigene17216_All	ko00400	Phenylalanine, tyrosine and tryptophan biosynthesis	Amino acid metabolism	1.14201e-08
csn-miR397-p5	Unigene22742_All	ko00220	Arginine biosynthesis	Amino acid metabolism	1.14201e-08
csn-miR396b-p3_2ss18AT19CT	Unigene17216_All	ko00400	Phenylalanine, tyrosine and tryptophan biosynthesis	Amino acid metabolism	1.14201e-08
PC-3p-130184_12	Unigene9256_All	ko00400	Phenylalanine, tyrosine and tryptophan biosynthesis	Amino acid metabolism	1.14201e-08
PC-3p-105230_16	Unigene9256_All	ko00400	Phenylalanine, tyrosine and tryptophan biosynthesis	Amino acid metabolism	1.14201e-08
PC-3p-152854_10	Unigene9256_All	ko00400	Phenylalanine, tyrosine and tryptophan biosynthesis	Amino acid metabolism	1.14201e-08
PC-3p-154470_10	Unigene9256_All	ko00400	Phenylalanine, tyrosine and tryptophan biosynthesis	Amino acid metabolism	1.14201e-08
PC-3p-136292_11	Unigene9256_All	ko00400	Phenylalanine, tyrosine and tryptophan biosynthesis	Amino acid metabolism	1.14201e-08
PC-3p-74244_24	Unigene9256_All	ko00400	Phenylalanine, tyrosine and tryptophan biosynthesis	Amino acid metabolism	1.14201e-08
csn-miR482-p5_2ss16CT17TC	Unigene24223_All	ko00290	Valine, leucine and isoleucine biosynthesis	Amino acid metabolism	1.14201e-08
PC-3p-98932_17	Unigene9256_All	ko00400	Phenylalanine, tyrosine and tryptophan biosynthesis	Amino acid metabolism	1.14201e-08
PC-5p-365976_3	Unigene33883_All	ko00270	Cysteine and methionine metabolism	Amino acid metabolism	1.14201e-08
PC-3p-165770_9	CL9492.Contig2_All	ko00270	Cysteine and methionine metabolism	Amino acid metabolism	1.14201e-08
PC-3p-98068_17	Unigene9256_All	ko00400	Phenylalanine, tyrosine and tryptophan biosynthesis	Amino acid metabolism	1.14201e-08
csn-miR482a-5p_2ss3AG12AC	Unigene18816_All	ko00220	Arginine biosynthesis	Amino acid metabolism	1.14201e-08
PC-5p-87640_20	CL9139.Contig2_EL	ko00220	Arginine biosynthesis	Amino acid metabolism	7.96978e-05
PC-5p-87640_20	CL9139.Contig2_EL	ko00250	Alanine, aspartate and glutamate metabolism	Amino acid metabolism	7.96978e-05
PC-3p-98542_17	CL9139.Contig2_EL	ko00220	Arginine biosynthesis	Amino acid metabolism	7.96978e-05
PC-3p-98542_17	CL9139.Contig2_EL	ko00250	Alanine, aspartate and glutamate metabolism	Amino acid metabolism	7.96978e-05
csn-miR8757b-p5_1ss1TG	Unigene31213_All	ko00380	Tryptophan metabolism	Amino acid metabolism	0.000187353
csn-miR2586a-p5_1ss13AG	Unigene6053_All	ko00250	Alanine, aspartate and glutamate metabolism	Amino acid metabolism	9.0674e-05
PC-3p-150021_10	CL2886.Contig2_All	ko00400	Phenylalanine, tyrosine and tryptophan biosynthesis	Amino acid metabolism	9.0674e-05
PC-3p-70898_26	CL2886.Contig2_All	ko00400	Phenylalanine, tyrosine and tryptophan biosynthesis	Amino acid metabolism	9.0674e-05
PC-3p-126183_13	CL2886.Contig2_All	ko00400	Phenylalanine, tyrosine and tryptophan biosynthesis	Amino acid metabolism	9.0674e-05
PC-3p-174218_8	CL2886.Contig2_All	ko00400	Phenylalanine, tyrosine and tryptophan biosynthesis	Amino acid metabolism	9.0674e-05
PC-3p-236258_5	CL2886.Contig2_All	ko00400	Phenylalanine, tyrosine and tryptophan biosynthesis	Amino acid metabolism	9.0674e-05
PC-3p-100962_17	CL4798.Contig2_All	ko00350	Tyrosine metabolism	Amino acid metabolism	9.0674e-05
PC-3p-149337_10	CL2886.Contig2_All	ko00400	Phenylalanine, tyrosine and tryptophan biosynthesis	Amino acid metabolism	9.0674e-05
PC-3p-131847_12	CL2886.Contig2_All	ko00400	Phenylalanine, tyrosine and tryptophan biosynthesis	Amino acid metabolism	9.0674e-05
PC-3p-75320_24	CL2886.Contig2_All	ko00400	Phenylalanine, tyrosine and tryptophan biosynthesis	Amino acid metabolism	9.0674e-05
PC-3p-139456_11	CL2886.Contig2_All	ko00400	Phenylalanine, tyrosine and tryptophan biosynthesis	Amino acid metabolism	9.0674e-05
PC-3p-122177_13	CL2886.Contig2_All	ko00400	Phenylalanine, tyrosine and tryptophan biosynthesis	Amino acid metabolism	9.0674e-05
PC-3p-169142_8	CL2886.Contig2_All	ko00400	Phenylalanine, tyrosine and tryptophan biosynthesis	Amino acid metabolism	9.0674e-05
csn-miR2586a-p3_1ss13AG	Unigene6053_All	ko00250	Alanine, aspartate and glutamate metabolism	Amino acid metabolism	9.0674e-05
PC-3p-121147_13	CL2886.Contig2_All	ko00400	Phenylalanine, tyrosine and tryptophan biosynthesis	Amino acid metabolism	9.0674e-05
PC-3p-86213_20	CL2886.Contig2_All	ko00400	Phenylalanine, tyrosine and tryptophan biosynthesis	Amino acid metabolism	9.0674e-05
PC-3p-144945_10	CL2886.Contig2_All	ko00400	Phenylalanine, tyrosine and tryptophan biosynthesis	Amino acid metabolism	9.0674e-05
PC-3p-190364_7	CL9139.Contig2_EL	ko00220	Arginine biosynthesis	Amino acid metabolism	0.00536442
PC-3p-190364_7	CL9139.Contig2_EL	ko00250	Alanine, aspartate and glutamate metabolism	Amino acid metabolism	0.00536442
PC-3p-125637_13	CL9139.Contig2_EL	ko00220	Arginine biosynthesis	Amino acid metabolism	0.00536442
PC-3p-125637_13	CL9139.Contig2_EL	ko00250	Alanine, aspartate and glutamate metabolism	Amino acid metabolism	0.00536442
PC-3p-134668_11	CL9139.Contig2_EL	ko00220	Arginine biosynthesis	Amino acid metabolism	0.00536442
PC-3p-134668_11	CL9139.Contig2_EL	ko00250	Alanine, aspartate and glutamate metabolism	Amino acid metabolism	0.00536442
csn-miR164a-p3_2ss15CG18CG	CL8948.Contig1_All	ko00260	Glycine, serine and threonine metabolism	Amino acid metabolism	0.00311168
csn-miR164a-p5_2ss15CG18CG	CL8948.Contig1_All	ko00260	Glycine, serine and threonine metabolism	Amino acid metabolism	0.00311168
csn-miR396a_R-3_1ss4AC	Unigene41332_CKL	ko00270	Cysteine and methionine metabolism	Amino acid metabolism	0.0405936
csn-miR396a_2ss5AC21AT	Unigene41647_All	ko00280	Valine, leucine and isoleucine degradation	Amino acid metabolism	0.0479952
csn-miR8757b-p5_1ss1TG	Unigene25971_All	ko00400	Phenylalanine, tyrosine and tryptophan biosynthesis	Amino acid metabolism	0.0534762
csn-miR396a_R-3_1ss4AC	Unigene38168_All	ko00270	Cysteine and methionine metabolism	Amino acid metabolism	0.144575
PC-3p-136272_11	Unigene24139_All	ko00350	Tyrosine metabolism	Amino acid metabolism	0.830138
PC-3p-136272_11	Unigene24139_All	ko00360	Phenylalanine metabolism	Amino acid metabolism	0.830138
csn-miR5368-p3_2ss14TC17CT	Unigene3732_All	ko00400	Phenylalanine, tyrosine and tryptophan biosynthesis	Amino acid metabolism	0.830138
PC-3p-16621_113	Unigene39748_CKL	ko00940	Phenylpropanoid biosynthesis	Biosynthesis of other secondary metabolites	7.14416e-114
csn-miR477g-p5_2ss1CT22CT	CL3059.Contig16_All	ko00940	Phenylpropanoid biosynthesis	Biosynthesis of other secondary metabolites	3.82875e-89
csn-miR477g-p5_1ss1CT	CL3059.Contig24_All	ko00940	Phenylpropanoid biosynthesis	Biosynthesis of other secondary metabolites	3.82875e-89
csn-miR477g-p5_1ss1CT	CL3059.Contig4_All	ko00940	Phenylpropanoid biosynthesis	Biosynthesis of other secondary metabolites	3.82875e-89
csn-miR477g-p5_1ss1CT	CL3059.Contig22_All	ko00940	Phenylpropanoid biosynthesis	Biosynthesis of other secondary metabolites	3.82875e-89
csn-miR477g-p5_2ss1CT22CT	CL3059.Contig24_All	ko00940	Phenylpropanoid biosynthesis	Biosynthesis of other secondary metabolites	3.82875e-89
csn-miR396b	CL425.Contig5_All	ko00944	Flavone and flavonol biosynthesis	Biosynthesis of other secondary metabolites	2.06423e-151
csn-miR395a_1ss19CT	CL12050.Contig1_All	ko00261	Monobactam biosynthesis	Biosynthesis of other secondary metabolites	0
csn-miR396b_R+1_1	CL425.Contig5_All	ko00944	Flavone and flavonol biosynthesis	Biosynthesis of other secondary metabolites	2.06423e-151
csn-miR477g-p5_2ss1CT22CT	CL3059.Contig22_All	ko00940	Phenylpropanoid biosynthesis	Biosynthesis of other secondary metabolites	3.82875e-89
csn-miR8757b-p5_1ss17GC	CL5005.Contig3_All	ko00940	Phenylpropanoid biosynthesis	Biosynthesis of other secondary metabolites	7.14416e-114
csn-miR169c-p3_2ss10CA21TC	Unigene568_All	ko00944	Flavone and flavonol biosynthesis	Biosynthesis of other secondary metabolites	0
csn-miR477g-p5_1ss1CT	CL3059.Contig16_All	ko00940	Phenylpropanoid biosynthesis	Biosynthesis of other secondary metabolites	3.82875e-89
csn-miR477g-p5_2ss1CT22CT	CL3059.Contig4_All	ko00940	Phenylpropanoid biosynthesis	Biosynthesis of other secondary metabolites	3.82875e-89
csn-miR395a	CL12050.Contig1_All	ko00261	Monobactam biosynthesis	Biosynthesis of other secondary metabolites	0
csn-miR169d-p3_1ss9CA	Unigene568_All	ko00944	Flavone and flavonol biosynthesis	Biosynthesis of other secondary metabolites	0
PC-5p-200790_7	CL1458.Contig1_All	ko00940	Phenylpropanoid biosynthesis	Biosynthesis of other secondary metabolites	2.46543e-76
csn-miR164b-p5_2ss6CG21CT	Unigene23075_All	ko00941	Flavonoid biosynthesis	Biosynthesis of other secondary metabolites	2.46543e-76
csn-miR164b-p5_2ss6CG21CT	Unigene23075_All	ko00944	Flavone and flavonol biosynthesis	Biosynthesis of other secondary metabolites	2.46543e-76
csn-miR164b-p3_2ss6CG21CT	Unigene23075_All	ko00941	Flavonoid biosynthesis	Biosynthesis of other secondary metabolites	2.46543e-76
csn-miR164b-p3_2ss6CG21CT	Unigene23075_All	ko00944	Flavone and flavonol biosynthesis	Biosynthesis of other secondary metabolites	2.46543e-76
csn-miR168	Unigene24397_All	ko00940	Phenylpropanoid biosynthesis	Biosynthesis of other secondary metabolites	6.30007e-63
PC-3p-213710_6	CL11399.Contig1_All	ko00940	Phenylpropanoid biosynthesis	Biosynthesis of other secondary metabolites	3.36348e-83
PC-3p-213710_6	CL11399.Contig1_All	ko00941	Flavonoid biosynthesis	Biosynthesis of other secondary metabolites	3.36348e-83
PC-3p-213710_6	CL11399.Contig1_All	ko00945	Stilbenoid, diarylheptanoid and gingerol biosynthesis	Biosynthesis of other secondary metabolites	3.36348e-83
PC-3p-75722_24	CL4089.Contig1_CKL	ko00261	Monobactam biosynthesis	Biosynthesis of other secondary metabolites	2.91538e-38
csn-miR169g-p3_2ss12CT18GC	Unigene10616_All	ko00950	Isoquinoline alkaloid biosynthesis	Biosynthesis of other secondary metabolites	2.91538e-38
csn-miR169g-p3_2ss12CT18GC	Unigene10616_All	ko00960	Tropane, piperidine and pyridine alkaloid biosynthesis	Biosynthesis of other secondary metabolites	2.91538e-38
PC-3p-180347_8	CL4250.Contig2_All	ko00940	Phenylpropanoid biosynthesis	Biosynthesis of other secondary metabolites	2.91538e-38
csn-miR4995_L+1R-4	Unigene24397_All	ko00940	Phenylpropanoid biosynthesis	Biosynthesis of other secondary metabolites	2.91538e-38
csn-miR396b	Unigene33040_EL	ko00950	Isoquinoline alkaloid biosynthesis	Biosynthesis of other secondary metabolites	2.91538e-38
csn-miR396b	Unigene33040_EL	ko00960	Tropane, piperidine and pyridine alkaloid biosynthesis	Biosynthesis of other secondary metabolites	2.91538e-38
PC-3p-180347_8	CL4250.Contig1_All	ko00940	Phenylpropanoid biosynthesis	Biosynthesis of other secondary metabolites	2.91538e-38
csn-miR159c-p5_2ss13GT19CA	Unigene23075_All	ko00941	Flavonoid biosynthesis	Biosynthesis of other secondary metabolites	2.91538e-38
csn-miR159c-p5_2ss13GT19CA	Unigene23075_All	ko00944	Flavone and flavonol biosynthesis	Biosynthesis of other secondary metabolites	2.91538e-38
csn-miR5072_L-4_1ss12CT	Unigene30073_All	ko00940	Phenylpropanoid biosynthesis	Biosynthesis of other secondary metabolites	2.91538e-38
csn-miR477g-p5	CL3059.Contig24_All	ko00940	Phenylpropanoid biosynthesis	Biosynthesis of other secondary metabolites	4.95641e-22
csn-miR477g-p5	CL3059.Contig4_All	ko00940	Phenylpropanoid biosynthesis	Biosynthesis of other secondary metabolites	4.95641e-22
csn-miR477g-p5	CL3059.Contig16_All	ko00940	Phenylpropanoid biosynthesis	Biosynthesis of other secondary metabolites	4.95641e-22
csn-miR477g-p5	CL3059.Contig22_All	ko00940	Phenylpropanoid biosynthesis	Biosynthesis of other secondary metabolites	4.95641e-22
csn-miR169c-p3_2ss12GC17TG	CL652.Contig2_All	ko00945	Stilbenoid, diarylheptanoid and gingerol biosynthesis	Biosynthesis of other secondary metabolites	8.91415e-34
PC-3p-100962_17	CL6118.Contig2_All	ko00524	Butirosin and neomycin	Biosynthesis of other secondary metabolites	1.70808e-19
PC-5p-104350_16	CL1708.Contig5_All	ko00940	Phenylpropanoid biosynthesis	Biosynthesis of other secondary metabolites	1.70808e-19
PC-5p-104350_16	CL1708.Contig5_All	ko00941	Flavonoid biosynthesis	Biosynthesis of other secondary metabolites	1.70808e-19
PC-5p-104350_16	CL1708.Contig5_All	ko00945	Stilbenoid, diarylheptanoid and gingerol biosynthesis	Biosynthesis of other secondary metabolites	1.70808e-19
PC-3p-100962_17	CL6118.Contig1_All	ko00524	Butirosin and neomycin	Biosynthesis of other secondary metabolites	1.70808e-19
csn-miR395a_L-1	CL12050.Contig1_All	ko00261	Monobactam biosynthesis	Biosynthesis of other secondary metabolites	2.32356e-25
PC-3p-184859_7	Unigene24313_All	ko00940	Phenylpropanoid biosynthesis	Biosynthesis of other secondary metabolites	3.83444e-17
csn-miR166e-p5_2ss10GT17CT	CL2569.Contig1_All	ko00940	Phenylpropanoid biosynthesis	Biosynthesis of other secondary metabolites	3.83444e-17
csn-miR482d-p3_2ss13CT17CT	Unigene24113_All	ko00941	Flavonoid biosynthesis	Biosynthesis of other secondary metabolites	3.83444e-17
csn-miR482d-p5_2ss13CT17CT	Unigene24113_All	ko00941	Flavonoid biosynthesis	Biosynthesis of other secondary metabolites	3.83444e-17
csn-miR821b-p5_2ss14TG20AT	Unigene19710_All	ko00940	Phenylpropanoid biosynthesis	Biosynthesis of other secondary metabolites	3.83444e-17
csn-miR2118e-p3_2ss13TA19CT	CL2249.Contig4_All	ko00940	Phenylpropanoid biosynthesis	Biosynthesis of other secondary metabolites	5.66774e-10
csn-miR6149a_L-2R-1_1ss3GC	CL38.Contig11_All	ko00942	Anthocyanin biosynthesis	Biosynthesis of other secondary metabolites	2.22942e-10
csn-miR2592bj-p3_2ss12TC19AT_1	CL1311.Contig6_All	ko00940	Phenylpropanoid biosynthesis	Biosynthesis of other secondary metabolites	5.10122e-13
PC-5p-80764_22	CL1957.Contig1_All	ko00942	Anthocyanin biosynthesis	Biosynthesis of other secondary metabolites	5.10122e-13
PC-3p-47709_40	CL859.Contig4_All	ko00942	Anthocyanin biosynthesis	Biosynthesis of other secondary metabolites	5.10122e-13
PC-3p-126481_12	Unigene744_CKL	ko00942	Anthocyanin biosynthesis	Biosynthesis of other secondary metabolites	5.10122e-13
csn-miR2592bj-p3_1ss12TC	CL1311.Contig6_All	ko00940	Phenylpropanoid biosynthesis	Biosynthesis of other secondary metabolites	5.10122e-13
csn-miR2592bj-p3_1ss12TC	CL1311.Contig5_All	ko00940	Phenylpropanoid biosynthesis	Biosynthesis of other secondary metabolites	5.10122e-13
PC-3p-126481_12	CL859.Contig4_All	ko00942	Anthocyanin biosynthesis	Biosynthesis of other secondary metabolites	5.10122e-13
csn-miR2592bj-p3_2ss12TC19AT_1	CL1311.Contig5_All	ko00940	Phenylpropanoid biosynthesis	Biosynthesis of other secondary metabolites	5.10122e-13
PC-3p-47709_40	Unigene744_CKL	ko00942	Anthocyanin biosynthesis	Biosynthesis of other secondary metabolites	5.10122e-13
csn-miR159c_1ss20TC	CL733.Contig1_All	ko00941	Flavonoid biosynthesis	Biosynthesis of other secondary metabolites	8.27196e-08
PC-3p-289649_4	CL10113.Contig1_All	ko00940	Phenylpropanoid biosynthesis	Biosynthesis of other secondary metabolites	1.14201e-08
csn-miR9863a-3p_1ss9TC	CL9852.Contig4_All	ko00940	Phenylpropanoid biosynthesis	Biosynthesis of other secondary metabolites	1.14201e-08
csn-miR9863a-3p_1ss9TC	CL1454.Contig1_All	ko00940	Phenylpropanoid biosynthesis	Biosynthesis of other secondary metabolites	1.14201e-08
csn-miR396b_R+1_1ss7AT	CL1393.Contig2_All	ko00940	Phenylpropanoid biosynthesis	Biosynthesis of other secondary metabolites	1.14201e-08
csn-miR7972_1ss9CG	Unigene24261_All	ko00940	Phenylpropanoid biosynthesis	Biosynthesis of other secondary metabolites	1.14201e-08
csn-miR2118e-p3_2ss13TA19CT	Unigene10946_All	ko00940	Phenylpropanoid biosynthesis	Biosynthesis of other secondary metabolites	1.14201e-08
csn-miR164a-p3_2ss15CG18CG	Unigene37628_EL	ko00940	Phenylpropanoid biosynthesis	Biosynthesis of other secondary metabolites	1.14201e-08
csn-miR164a-p5_2ss15CG18CG	Unigene37628_EL	ko00940	Phenylpropanoid biosynthesis	Biosynthesis of other secondary metabolites	1.14201e-08
PC-3p-102098_16	CL6280.Contig3_All	ko00941	Flavonoid biosynthesis	Biosynthesis of other secondary metabolites	2.82086e-06
PC-5p-87640_20	CL11399.Contig1_All	ko00940	Phenylpropanoid biosynthesis	Biosynthesis of other secondary metabolites	4.43161e-06
PC-5p-87640_20	CL11399.Contig1_All	ko00941	Flavonoid biosynthesis	Biosynthesis of other secondary metabolites	4.43161e-06
PC-5p-87640_20	CL11399.Contig1_All	ko00945	Stilbenoid, diarylheptanoid and gingerol biosynthesis	Biosynthesis of other secondary metabolites	4.43161e-06
csn-miR169g-p3_2ss12CT18GC	CL7603.Contig2_All	ko00940	Phenylpropanoid biosynthesis	Biosynthesis of other secondary metabolites	0.00536442
csn-miR164a-p3_2ss15CG18CG	CL8541.Contig1_EL	ko00402	Benzoxazinoid biosynthesis	Biosynthesis of other secondary metabolites	0.00536442
csn-miR164a-p5_2ss15CG18CG	CL8541.Contig1_EL	ko00402	Benzoxazinoid biosynthesis	Biosynthesis of other secondary metabolites	0.00536442
csn-miR164a-p3_2ss15CG18CG	CL851.Contig2_CKL	ko00010	Glycolysis / Gluconeogenesis	Carbohydrate metabolism	7.39702e-99
csn-miR160c-p5_2ss13AG17AG	Unigene28815_All	ko00500	Starch and sucrose metabolism	Carbohydrate metabolism	9.27819e-231
csn-miR396b_R+1_1	Unigene24100_All	ko00040	Pentose and glucuronate interconversions	Carbohydrate metabolism	2.13578e-141
csn-miR396b_R+1_1	Unigene24100_All	ko00051	Fructose and mannose metabolism	Carbohydrate metabolism	2.13578e-141
csn-miR160c-p5_2ss13AG17AG	CL5722.Contig2_All	ko00500	Starch and sucrose metabolism	Carbohydrate metabolism	9.27819e-231
csn-miR164a-p5_2ss15CG18CG	CL851.Contig2_CKL	ko00010	Glycolysis / Gluconeogenesis	Carbohydrate metabolism	7.39702e-99
csn-miR396b-p5_2ss18AT19CT	Unigene24100_All	ko00040	Pentose and glucuronate interconversions	Carbohydrate metabolism	2.13578e-141
csn-miR396b-p5_2ss18AT19CT	Unigene24100_All	ko00051	Fructose and mannose metabolism	Carbohydrate metabolism	2.13578e-141
csn-miR396b-p3_2ss18AT19CT	Unigene24100_All	ko00040	Pentose and glucuronate interconversions	Carbohydrate metabolism	2.13578e-141
csn-miR396b-p3_2ss18AT19CT	Unigene24100_All	ko00051	Fructose and mannose metabolism	Carbohydrate metabolism	2.13578e-141
csn-miR160c-p5_2ss13AG17AG	CL5722.Contig3_All	ko00500	Starch and sucrose metabolism	Carbohydrate metabolism	9.27819e-231
PC-3p-38560_50	Unigene24223_All	ko00650	Butanoate metabolism	Carbohydrate metabolism	0
PC-3p-38560_50	Unigene24223_All	ko00660	C5-Branched dibasic acid metabolism	Carbohydrate metabolism	0
csn-miR6173-p5_3	CL5735.Contig2_All	ko00562	Inositol phosphate metabolism	Carbohydrate metabolism	4.19821e-95
csn-miR395a	CL6037.Contig1_All	ko00040	Pentose and glucuronate interconversions	Carbohydrate metabolism	1.34281e-204
csn-miR395a	CL6037.Contig1_All	ko00500	Starch and sucrose metabolism	Carbohydrate metabolism	1.34281e-204
csn-miR396b	Unigene24100_All	ko00040	Pentose and glucuronate interconversions	Carbohydrate metabolism	2.13578e-141
csn-miR396b	Unigene24100_All	ko00051	Fructose and mannose metabolism	Carbohydrate metabolism	2.13578e-141
csn-miR6173-p5_3	CL5735.Contig3_All	ko00562	Inositol phosphate metabolism	Carbohydrate metabolism	4.19821e-95
PC-3p-218723_6	Unigene9410_All	ko00053	Ascorbate and aldarate metabolism	Carbohydrate metabolism	4.89209e-141
PC-3p-106909_15	CL6037.Contig2_All	ko00040	Pentose and glucuronate interconversions	Carbohydrate metabolism	8.34695e-68
PC-3p-106909_15	CL6037.Contig2_All	ko00500	Starch and sucrose metabolism	Carbohydrate metabolism	8.34695e-68
PC-3p-106557_16	CL9139.Contig2_EL	ko00630	Glyoxylate and dicarboxylate metabolism	Carbohydrate metabolism	2.46543e-76
csn-miR160a	CL13416.Contig6_All	ko00500	Starch and sucrose metabolism	Carbohydrate metabolism	2.46543e-76
PC-5p-38741_49	Unigene9181_All	ko00500	Starch and sucrose metabolism	Carbohydrate metabolism	2.46543e-76
csn-miR160c	CL13416.Contig6_All	ko00500	Starch and sucrose metabolism	Carbohydrate metabolism	2.46543e-76
csn-miR397-p3	CL1609.Contig10_All	ko00053	Ascorbate and aldarate metabolism	Carbohydrate metabolism	2.46543e-76
csn-miR397-p5	CL1609.Contig10_All	ko00053	Ascorbate and aldarate metabolism	Carbohydrate metabolism	2.46543e-76
csn-miR160c	CL13416.Contig6_All	ko00500	Starch and sucrose metabolism	Carbohydrate metabolism	2.46543e-76
csn-miR156a-p3_1ss10TA	CL8557.Contig2_All	ko00010	Glycolysis / Gluconeogenesis	Carbohydrate metabolism	2.22347e-64
csn-miR5175-p5_1ss4CT	CL7308.Contig3_All	ko00030	Pentose phosphate pathway	Carbohydrate metabolism	2.22347e-64
PC-3p-7375_242	CL9139.Contig2_EL	ko00630	Glyoxylate and dicarboxylate metabolism	Carbohydrate metabolism	5.28688e-60
PC-3p-180347_8	Unigene23095_All	ko00500	Starch and sucrose metabolism	Carbohydrate metabolism	3.57552e-71
PC-3p-180347_8	Unigene23095_All	ko00520	Amino sugar and nucleotide sugar metabolism	Carbohydrate metabolism	3.57552e-71
csn-miR168	Unigene24397_All	ko00500	Starch and sucrose metabolism	Carbohydrate metabolism	6.30007e-63
csn-miR171n_R-1_1ss18CT	CL4378.Contig1_All	ko00500	Starch and sucrose metabolism	Carbohydrate metabolism	7.71805e-49
csn-miR166e-p5_2ss10GT17CT	CL1883.Contig3_All	ko00040	Pentose and glucuronate interconversions	Carbohydrate metabolism	3.36348e-83
PC-3p-106926_15	CL9139.Contig2_EL	ko00630	Glyoxylate and dicarboxylate metabolism	Carbohydrate metabolism	2.42274e-41
csn-miR171n_R-1_1ss18CT	Unigene14250_All	ko00500	Starch and sucrose metabolism	Carbohydrate metabolism	1.65096e-40
csn-miR472-p3_2ss6TG18AT	Unigene22946_All	ko00520	Amino sugar and nucleotide sugar metabolism	Carbohydrate metabolism	4.6537e-38
csn-miR482a-3p_2ss18TC21TA	Unigene22946_All	ko00520	Amino sugar and nucleotide sugar metabolism	Carbohydrate metabolism	4.6537e-38
csn-miR472-p3_2ss6TG18AG	CL2036.Contig8_All	ko00520	Amino sugar and nucleotide sugar metabolism	Carbohydrate metabolism	4.6537e-38
csn-miR482a-3p_2ss18TC21TA	Unigene27053_All	ko00520	Amino sugar and nucleotide sugar metabolism	Carbohydrate metabolism	4.6537e-38
csn-miR472-p3_2ss6TG18AG	Unigene22946_All	ko00520	Amino sugar and nucleotide sugar metabolism	Carbohydrate metabolism	4.6537e-38
csn-miR472-p3_2ss6TG18AT	CL2036.Contig8_All	ko00520	Amino sugar and nucleotide sugar metabolism	Carbohydrate metabolism	4.6537e-38
csn-miR472-p3_2ss6TG18AT	Unigene27053_All	ko00520	Amino sugar and nucleotide sugar metabolism	Carbohydrate metabolism	4.6537e-38
csn-miR482a-3p_2ss18TC21TA	CL2036.Contig8_All	ko00520	Amino sugar and nucleotide sugar metabolism	Carbohydrate metabolism	4.6537e-38
csn-miR472-p3_2ss6TG18AG	Unigene27053_All	ko00520	Amino sugar and nucleotide sugar metabolism	Carbohydrate metabolism	4.6537e-38
PC-3p-136272_11	CL9139.Contig2_EL	ko00630	Glyoxylate and dicarboxylate metabolism	Carbohydrate metabolism	1.1724e-37
PC-3p-190364_7	CL6037.Contig2_All	ko00040	Pentose and glucuronate interconversions	Carbohydrate metabolism	3.79447e-35
PC-3p-190364_7	CL6037.Contig2_All	ko00500	Starch and sucrose metabolism	Carbohydrate metabolism	3.79447e-35
csn-miR156c-p3_1ss5AG	Unigene5197_All	ko00500	Starch and sucrose metabolism	Carbohydrate metabolism	3.79447e-35
PC-3p-51202_37	Unigene3717_All	ko00053	Ascorbate and aldarate metabolism	Carbohydrate metabolism	2.91538e-38
csn-miR172c	Unigene6404_All	ko00520	Amino sugar and nucleotide sugar metabolism	Carbohydrate metabolism	2.91538e-38
csn-miR172c	CL4694.Contig1_All	ko00520	Amino sugar and nucleotide sugar metabolism	Carbohydrate metabolism	2.91538e-38
PC-5p-66328_28	Unigene40656_All	ko00620	Pyruvate metabolism	Carbohydrate metabolism	2.91538e-38
csn-miR164a-p5_2ss15CG18CG	CL3909.Contig2_All	ko00620	Pyruvate metabolism	Carbohydrate metabolism	2.91538e-38
PC-3p-78754_22	Unigene9613_All	ko00640	Propanoate metabolism	Carbohydrate metabolism	2.91538e-38
csn-miR172c	CL13225.Contig3_All	ko00520	Amino sugar and nucleotide sugar metabolism	Carbohydrate metabolism	2.91538e-38
csn-miR164a-p3_2ss15CG18CG	CL3909.Contig2_All	ko00620	Pyruvate metabolism	Carbohydrate metabolism	2.91538e-38
csn-miR169g-p3_2ss12CT18GC	Unigene10616_All	ko00053	Ascorbate and aldarate metabolism	Carbohydrate metabolism	2.91538e-38
csn-miR3633a-3p_R-3_1ss7TA	CL2836.Contig3_All	ko00500	Starch and sucrose metabolism	Carbohydrate metabolism	2.91538e-38
PC-3p-16621_113	CL2924.Contig1_All	ko00620	Pyruvate metabolism	Carbohydrate metabolism	2.91538e-38
PC-3p-16621_113	CL2924.Contig1_All	ko00630	Glyoxylate and dicarboxylate metabolism	Carbohydrate metabolism	2.91538e-38
PC-3p-16621_113	CL2924.Contig1_All	ko00640	Propanoate metabolism	Carbohydrate metabolism	2.91538e-38
PC-3p-16621_113	CL2924.Contig1_All	ko00650	Butanoate metabolism	Carbohydrate metabolism	2.91538e-38
PC-3p-100962_17	Unigene24108_All	ko00010	Glycolysis / Gluconeogenesis	Carbohydrate metabolism	2.91538e-38
PC-3p-100962_17	Unigene24108_All	ko00620	Pyruvate metabolism	Carbohydrate metabolism	2.91538e-38
csn-miR3633a-3p_R-3_1ss7TA	CL2836.Contig4_All	ko00500	Starch and sucrose metabolism	Carbohydrate metabolism	2.91538e-38
PC-5p-91129_19	CL3943.Contig4_All	ko00052	Galactose metabolism	Carbohydrate metabolism	2.91538e-38
csn-miR4995_L+1R-4	Unigene24397_All	ko00500	Starch and sucrose metabolism	Carbohydrate metabolism	2.91538e-38
csn-miR535a_R-3	Unigene11198_All	ko00040	Pentose and glucuronate interconversions	Carbohydrate metabolism	2.91538e-38
csn-miR535a_R-3	Unigene11198_All	ko00052	Galactose metabolism	Carbohydrate metabolism	2.91538e-38
csn-miR535a_R-3	Unigene11198_All	ko00500	Starch and sucrose metabolism	Carbohydrate metabolism	2.91538e-38
csn-miR535a_R-3	Unigene11198_All	ko00520	Amino sugar and nucleotide sugar metabolism	Carbohydrate metabolism	2.91538e-38
PC-3p-21996_86	Unigene24100_All	ko00040	Pentose and glucuronate interconversions	Carbohydrate metabolism	2.91538e-38
PC-3p-21996_86	Unigene24100_All	ko00051	Fructose and mannose metabolism	Carbohydrate metabolism	2.91538e-38
csn-miR166a_R+2_3	CL2181.Contig4_All	ko00500	Starch and sucrose metabolism	Carbohydrate metabolism	3.42636e-50
csn-miR396b-p5_2ss18AT19CT	Unigene31213_All	ko00630	Glyoxylate and dicarboxylate metabolism	Carbohydrate metabolism	3.57015e-26
csn-miR396b-p3_2ss18AT19CT	Unigene31213_All	ko00630	Glyoxylate and dicarboxylate metabolism	Carbohydrate metabolism	3.57015e-26
csn-miR396b-p3_2ss18AT19CT	CL2374.Contig3_All	ko00630	Glyoxylate and dicarboxylate metabolism	Carbohydrate metabolism	3.57015e-26
csn-miR396b-p5_2ss18AT19CT	CL2374.Contig3_All	ko00630	Glyoxylate and dicarboxylate metabolism	Carbohydrate metabolism	3.57015e-26
csn-miR397a	Unigene9410_All	ko00053	Ascorbate and aldarate metabolism	Carbohydrate metabolism	3.24664e-32
csn-miR397a_1ss10GC	Unigene9410_All	ko00053	Ascorbate and aldarate metabolism	Carbohydrate metabolism	3.24664e-32
csn-miR396a_R-3_1ss4AC	Unigene21413_All	ko00562	Inositol phosphate metabolism	Carbohydrate metabolism	5.5146e-42
PC-3p-133533_12	CL7308.Contig3_All	ko00030	Pentose phosphate pathway	Carbohydrate metabolism	5.5146e-42
csn-miR164a-p3_2ss15CG18CG	CL4458.Contig1_EL	ko00020	Citrate cycle (TCA cycle)	Carbohydrate metabolism	1.61467e-22
csn-miR164a-p5_2ss15CG18CG	CL4458.Contig1_EL	ko00020	Citrate cycle (TCA cycle)	Carbohydrate metabolism	1.61467e-22
csn-miR408-p3_2ss18GT19GT	CL8183.Contig2_All	ko00053	Ascorbate and aldarate metabolism	Carbohydrate metabolism	6.47482e-22
csn-miR408_L-1R+1	CL8183.Contig2_All	ko00053	Ascorbate and aldarate metabolism	Carbohydrate metabolism	6.47482e-22
csn-miR408-p5_2ss19GT20CT	CL8183.Contig2_All	ko00053	Ascorbate and aldarate metabolism	Carbohydrate metabolism	6.47482e-22
PC-5p-32944_58	CL9139.Contig2_EL	ko00630	Glyoxylate and dicarboxylate metabolism	Carbohydrate metabolism	8.91415e-34
PC-3p-40622_47	CL9381.Contig2_All	ko00051	Fructose and mannose metabolism	Carbohydrate metabolism	5.91379e-18
PC-3p-80975_22	CL9381.Contig2_All	ko00051	Fructose and mannose metabolism	Carbohydrate metabolism	5.91379e-18
PC-3p-166627_9	CL9381.Contig2_All	ko00051	Fructose and mannose metabolism	Carbohydrate metabolism	5.91379e-18
csn-miR6173-p5_2	CL5735.Contig2_All	ko00562	Inositol phosphate metabolism	Carbohydrate metabolism	5.91379e-18
PC-3p-136272_11	CL9381.Contig2_All	ko00051	Fructose and mannose metabolism	Carbohydrate metabolism	5.91379e-18
PC-3p-193701_7	CL9381.Contig2_All	ko00051	Fructose and mannose metabolism	Carbohydrate metabolism	5.91379e-18
csn-miR6173-p5_2	CL5735.Contig3_All	ko00562	Inositol phosphate metabolism	Carbohydrate metabolism	5.91379e-18
PC-3p-52926_35	CL9381.Contig2_All	ko00051	Fructose and mannose metabolism	Carbohydrate metabolism	5.91379e-18
csn-miR167a-p3_1	CL851.Contig2_CKL	ko00010	Glycolysis / Gluconeogenesis	Carbohydrate metabolism	5.91379e-18
PC-3p-91294_19	CL9381.Contig2_All	ko00051	Fructose and mannose metabolism	Carbohydrate metabolism	5.91379e-18
PC-3p-166817_9	CL9381.Contig2_All	ko00051	Fructose and mannose metabolism	Carbohydrate metabolism	5.91379e-18
PC-3p-123632_13	CL9381.Contig2_All	ko00051	Fructose and mannose metabolism	Carbohydrate metabolism	5.91379e-18
PC-3p-48624_39	CL9381.Contig2_All	ko00051	Fructose and mannose metabolism	Carbohydrate metabolism	5.91379e-18
PC-3p-100962_17	CL6118.Contig2_All	ko00010	Glycolysis / Gluconeogenesis	Carbohydrate metabolism	1.70808e-19
PC-3p-100962_17	CL6118.Contig2_All	ko00051	Fructose and mannose metabolism	Carbohydrate metabolism	1.70808e-19
PC-3p-100962_17	CL6118.Contig2_All	ko00052	Galactose metabolism	Carbohydrate metabolism	1.70808e-19
PC-3p-100962_17	CL6118.Contig2_All	ko00500	Starch and sucrose metabolism	Carbohydrate metabolism	1.70808e-19
PC-3p-100962_17	CL6118.Contig2_All	ko00520	Amino sugar and nucleotide sugar metabolism	Carbohydrate metabolism	1.70808e-19
PC-3p-100962_17	CL6118.Contig1_All	ko00010	Glycolysis / Gluconeogenesis	Carbohydrate metabolism	1.70808e-19
PC-3p-100962_17	CL6118.Contig1_All	ko00051	Fructose and mannose metabolism	Carbohydrate metabolism	1.70808e-19
PC-3p-100962_17	CL6118.Contig1_All	ko00052	Galactose metabolism	Carbohydrate metabolism	1.70808e-19
PC-3p-100962_17	CL6118.Contig1_All	ko00500	Starch and sucrose metabolism	Carbohydrate metabolism	1.70808e-19
PC-3p-100962_17	CL6118.Contig1_All	ko00520	Amino sugar and nucleotide sugar metabolism	Carbohydrate metabolism	1.70808e-19
csn-miR397a_1ss2CA	CL1609.Contig10_All	ko00053	Ascorbate and aldarate metabolism	Carbohydrate metabolism	7.0242e-18
csn-miR397a	CL1609.Contig10_All	ko00053	Ascorbate and aldarate metabolism	Carbohydrate metabolism	7.0242e-18
csn-miR397a_1ss10GC	CL1609.Contig10_All	ko00053	Ascorbate and aldarate metabolism	Carbohydrate metabolism	7.0242e-18
csn-miR399c_L+2R-2	CL9868.Contig3_All	ko00620	Pyruvate metabolism	Carbohydrate metabolism	2.99335e-17
PC-3p-44990_42	Unigene9613_All	ko00640	Propanoate metabolism	Carbohydrate metabolism	2.32356e-25
csn-miR397-p3	CL4302.Contig2_All	ko00053	Ascorbate and aldarate metabolism	Carbohydrate metabolism	2.32356e-25
PC-3p-12275_150	CL2924.Contig1_All	ko00620	Pyruvate metabolism	Carbohydrate metabolism	2.32356e-25
PC-3p-12275_150	CL2924.Contig1_All	ko00630	Glyoxylate and dicarboxylate metabolism	Carbohydrate metabolism	2.32356e-25
PC-3p-12275_150	CL2924.Contig1_All	ko00640	Propanoate metabolism	Carbohydrate metabolism	2.32356e-25
PC-3p-12275_150	CL2924.Contig1_All	ko00650	Butanoate metabolism	Carbohydrate metabolism	2.32356e-25
csn-miR399b_1ss21GA	CL6606.Contig5_All	ko00053	Ascorbate and aldarate metabolism	Carbohydrate metabolism	2.32356e-25
csn-miR399i_1ss7AG	CL6606.Contig5_All	ko00053	Ascorbate and aldarate metabolism	Carbohydrate metabolism	2.32356e-25
csn-miR397-p5	CL4302.Contig2_All	ko00053	Ascorbate and aldarate metabolism	Carbohydrate metabolism	2.32356e-25
PC-3p-9651_188	Unigene7946_All	ko00630	Glyoxylate and dicarboxylate metabolism	Carbohydrate metabolism	2.00778e-16
PC-3p-168622_9	Unigene3126_All	ko00620	Pyruvate metabolism	Carbohydrate metabolism	1.24141e-15
PC-3p-141242_11	CL9139.Contig2_EL	ko00630	Glyoxylate and dicarboxylate metabolism	Carbohydrate metabolism	3.83444e-17
PC-3p-71230_25	CL9139.Contig2_EL	ko00630	Glyoxylate and dicarboxylate metabolism	Carbohydrate metabolism	3.83444e-17
PC-3p-70898_26	CL9139.Contig2_EL	ko00630	Glyoxylate and dicarboxylate metabolism	Carbohydrate metabolism	3.83444e-17
csn-miR397-p3	Unigene9685_All	ko00053	Ascorbate and aldarate metabolism	Carbohydrate metabolism	3.83444e-17
PC-3p-151928_10	CL9139.Contig2_EL	ko00630	Glyoxylate and dicarboxylate metabolism	Carbohydrate metabolism	3.83444e-17
PC-3p-112478_15	CL9139.Contig2_EL	ko00630	Glyoxylate and dicarboxylate metabolism	Carbohydrate metabolism	3.83444e-17
csn-miR171a-p5	Unigene22844_All	ko00500	Starch and sucrose metabolism	Carbohydrate metabolism	3.83444e-17
csn-miR858-p3_2ss15CG18TA	Unigene13454_All	ko00010	Glycolysis / Gluconeogenesis	Carbohydrate metabolism	3.83444e-17
PC-3p-224010_6	CL9139.Contig2_EL	ko00630	Glyoxylate and dicarboxylate metabolism	Carbohydrate metabolism	3.83444e-17
PC-3p-125128_13	CL9139.Contig2_EL	ko00630	Glyoxylate and dicarboxylate metabolism	Carbohydrate metabolism	3.83444e-17
PC-3p-98068_17	CL9139.Contig2_EL	ko00630	Glyoxylate and dicarboxylate metabolism	Carbohydrate metabolism	3.83444e-17
csn-miR166a_R+2_3	Unigene41820_All	ko00500	Starch and sucrose metabolism	Carbohydrate metabolism	3.83444e-17
PC-3p-57427_32	CL9139.Contig2_EL	ko00630	Glyoxylate and dicarboxylate metabolism	Carbohydrate metabolism	3.83444e-17
PC-3p-94839_18	CL9139.Contig2_EL	ko00630	Glyoxylate and dicarboxylate metabolism	Carbohydrate metabolism	3.83444e-17
PC-3p-129365_12	CL9139.Contig2_EL	ko00630	Glyoxylate and dicarboxylate metabolism	Carbohydrate metabolism	3.83444e-17
PC-3p-154938_10	CL9139.Contig2_EL	ko00630	Glyoxylate and dicarboxylate metabolism	Carbohydrate metabolism	3.83444e-17
csn-miR159a-5p_L-1R-1	CL8993.Contig1_CKL	ko00020	Citrate cycle (TCA cycle)	Carbohydrate metabolism	3.83444e-17
csn-miR159a-5p_L-1R-1	CL8993.Contig1_CKL	ko00620	Pyruvate metabolism	Carbohydrate metabolism	3.83444e-17
csn-miR159a-5p_L-1R-1	CL8993.Contig1_CKL	ko00630	Glyoxylate and dicarboxylate metabolism	Carbohydrate metabolism	3.83444e-17
PC-3p-64760_28	CL4451.Contig1_All	ko00562	Inositol phosphate metabolism	Carbohydrate metabolism	3.83444e-17
PC-3p-178034_8	CL9139.Contig2_EL	ko00630	Glyoxylate and dicarboxylate metabolism	Carbohydrate metabolism	3.83444e-17
csn-miR397-p5	Unigene9685_All	ko00053	Ascorbate and aldarate metabolism	Carbohydrate metabolism	3.83444e-17
PC-3p-62523_29	CL9139.Contig2_EL	ko00630	Glyoxylate and dicarboxylate metabolism	Carbohydrate metabolism	3.83444e-17
csn-miR8757b-p5_1ss17GC	CL4451.Contig1_All	ko00562	Inositol phosphate metabolism	Carbohydrate metabolism	3.83444e-17
PC-3p-154481_10	CL9139.Contig2_EL	ko00630	Glyoxylate and dicarboxylate metabolism	Carbohydrate metabolism	3.83444e-17
PC-3p-1581_1049	Unigene6598_All	ko00020	Citrate cycle (TCA cycle)	Carbohydrate metabolism	3.83444e-17
PC-3p-1581_1049	Unigene6598_All	ko00620	Pyruvate metabolism	Carbohydrate metabolism	3.83444e-17
PC-3p-1581_1049	Unigene6598_All	ko00630	Glyoxylate and dicarboxylate metabolism	Carbohydrate metabolism	3.83444e-17
PC-3p-177009_8	CL9139.Contig2_EL	ko00630	Glyoxylate and dicarboxylate metabolism	Carbohydrate metabolism	3.83444e-17
PC-3p-62800_29	CL9139.Contig2_EL	ko00630	Glyoxylate and dicarboxylate metabolism	Carbohydrate metabolism	3.83444e-17
PC-3p-38560_50	CL9139.Contig2_EL	ko00630	Glyoxylate and dicarboxylate metabolism	Carbohydrate metabolism	3.83444e-17
csn-miR9777-p3_2ss4CT17TA	Unigene13524_All	ko00010	Glycolysis / Gluconeogenesis	Carbohydrate metabolism	3.83444e-17
csn-miR9777-p3_2ss4CT17TA	Unigene13524_All	ko00030	Pentose phosphate pathway	Carbohydrate metabolism	3.83444e-17
csn-miR9777-p3_2ss4CT17TA	Unigene13524_All	ko00051	Fructose and mannose metabolism	Carbohydrate metabolism	3.83444e-17
PC-3p-17716_106	Unigene40028_All	ko00500	Starch and sucrose metabolism	Carbohydrate metabolism	5.66774e-10
csn-miR2118e-p3_2ss13TA19CT	CL2249.Contig4_All	ko00500	Starch and sucrose metabolism	Carbohydrate metabolism	5.66774e-10
csn-miR5303j-p5_2ss10GT17CT	Unigene22168_All	ko00500	Starch and sucrose metabolism	Carbohydrate metabolism	5.66774e-10
csn-miR5303j-p5_2ss10GT17CT	Unigene22168_All	ko00520	Amino sugar and nucleotide sugar metabolism	Carbohydrate metabolism	5.66774e-10
csn-miR159c_R-1_1ss3TG	CL8874.Contig2_All	ko00040	Pentose and glucuronate interconversions	Carbohydrate metabolism	4.73549e-10
csn-miR2592bj-p3_2ss12TC19AT_1	CL1311.Contig6_All	ko00500	Starch and sucrose metabolism	Carbohydrate metabolism	5.10122e-13
csn-miR2592bj-p3_1ss12TC	CL1311.Contig6_All	ko00500	Starch and sucrose metabolism	Carbohydrate metabolism	5.10122e-13
csn-miR2592bj-p3_1ss12TC	CL1311.Contig5_All	ko00500	Starch and sucrose metabolism	Carbohydrate metabolism	5.10122e-13
csn-miR2592bj-p3_2ss12TC19AT_1	CL1311.Contig5_All	ko00500	Starch and sucrose metabolism	Carbohydrate metabolism	5.10122e-13
csn-miR482d-p3_2ss13CT17CT	CL1091.Contig2_All	ko00500	Starch and sucrose metabolism	Carbohydrate metabolism	1.14201e-08
csn-miR482d-p3_2ss13CT17CT	CL1091.Contig2_All	ko00520	Amino sugar and nucleotide sugar metabolism	Carbohydrate metabolism	1.14201e-08
PC-3p-62093_30	CL5722.Contig2_All	ko00500	Starch and sucrose metabolism	Carbohydrate metabolism	1.14201e-08
csn-miR8005a-p5_1ss11AG	Unigene36217_All	ko00052	Galactose metabolism	Carbohydrate metabolism	1.14201e-08
PC-5p-216492_6	CL5435.Contig4_All	ko00010	Glycolysis / Gluconeogenesis	Carbohydrate metabolism	1.14201e-08
PC-5p-216492_6	CL5435.Contig4_All	ko00620	Pyruvate metabolism	Carbohydrate metabolism	1.14201e-08
csn-miR399a-3p_R+1_1ss20GC	Unigene9410_All	ko00053	Ascorbate and aldarate metabolism	Carbohydrate metabolism	1.14201e-08
csn-miR8651-p5_2ss17AC20TA	CL1950.Contig1_EL	ko00040	Pentose and glucuronate interconversions	Carbohydrate metabolism	1.14201e-08
csn-miR8651-p5_2ss17AC20TA	CL1950.Contig1_EL	ko00052	Galactose metabolism	Carbohydrate metabolism	1.14201e-08
csn-miR8651-p5_2ss17AC20TA	CL1950.Contig1_EL	ko00053	Ascorbate and aldarate metabolism	Carbohydrate metabolism	1.14201e-08
csn-miR8651-p5_2ss17AC20TA	CL1950.Contig1_EL	ko00520	Amino sugar and nucleotide sugar metabolism	Carbohydrate metabolism	1.14201e-08
PC-5p-59335_31	Unigene24223_All	ko00650	Butanoate metabolism	Carbohydrate metabolism	1.14201e-08
PC-5p-59335_31	Unigene24223_All	ko00660	C5-Branched dibasic acid metabolism	Carbohydrate metabolism	1.14201e-08
csn-miR482d-p5_2ss13CT17CT	CL1091.Contig2_All	ko00500	Starch and sucrose metabolism	Carbohydrate metabolism	1.14201e-08
csn-miR482d-p5_2ss13CT17CT	CL1091.Contig2_All	ko00520	Amino sugar and nucleotide sugar metabolism	Carbohydrate metabolism	1.14201e-08
csn-miR397a	Unigene9685_All	ko00053	Ascorbate and aldarate metabolism	Carbohydrate metabolism	1.14201e-08
PC-3p-289649_4	CL10113.Contig1_All	ko00500	Starch and sucrose metabolism	Carbohydrate metabolism	1.14201e-08
csn-miR8005a-p3_1ss12AG	Unigene36217_All	ko00052	Galactose metabolism	Carbohydrate metabolism	1.14201e-08
csn-miR397a_1ss2CA	CL6738.Contig2_All	ko00010	Glycolysis / Gluconeogenesis	Carbohydrate metabolism	1.14201e-08
csn-miR397a_1ss2CA	CL6738.Contig2_All	ko00051	Fructose and mannose metabolism	Carbohydrate metabolism	1.14201e-08
csn-miR397a_1ss2CA	CL6738.Contig2_All	ko00562	Inositol phosphate metabolism	Carbohydrate metabolism	1.14201e-08
csn-miR397-p5	CL6606.Contig3_All	ko00053	Ascorbate and aldarate metabolism	Carbohydrate metabolism	1.14201e-08
csn-miR5368-p5_2ss15TC18CT	CL2968.Contig3_All	ko00520	Amino sugar and nucleotide sugar metabolism	Carbohydrate metabolism	1.14201e-08
csn-miR164a-p3_2ss15CG18CG	CL3991.Contig1_EL	ko00500	Starch and sucrose metabolism	Carbohydrate metabolism	1.14201e-08
csn-miR164a-p3_2ss15CG18CG	CL3991.Contig1_EL	ko00520	Amino sugar and nucleotide sugar metabolism	Carbohydrate metabolism	1.14201e-08
csn-miR482a-3p_2ss18TC21TA	Unigene28956_All	ko00500	Starch and sucrose metabolism	Carbohydrate metabolism	1.14201e-08
PC-3p-149743_10	Unigene5506_All	ko00620	Pyruvate metabolism	Carbohydrate metabolism	1.14201e-08
PC-3p-149743_10	Unigene5506_All	ko00640	Propanoate metabolism	Carbohydrate metabolism	1.14201e-08
csn-miR482b-p5_2ss9TA19AC	Unigene26049_All	ko00030	Pentose phosphate pathway	Carbohydrate metabolism	1.14201e-08
csn-miR482b-p5_2ss9TA19AC	Unigene26049_All	ko00040	Pentose and glucuronate interconversions	Carbohydrate metabolism	1.14201e-08
csn-miR397a	CL4302.Contig2_All	ko00053	Ascorbate and aldarate metabolism	Carbohydrate metabolism	1.14201e-08
csn-miR166g-5p_1ss1GA	Unigene20064_All	ko00520	Amino sugar and nucleotide sugar metabolism	Carbohydrate metabolism	1.14201e-08
csn-miR169x-p3_2ss6AT19AG	CL1306.Contig1_CKL	ko00520	Amino sugar and nucleotide sugar metabolism	Carbohydrate metabolism	1.14201e-08
csn-miR5303j-p5_2ss10GT17CT	CL2968.Contig3_All	ko00520	Amino sugar and nucleotide sugar metabolism	Carbohydrate metabolism	1.14201e-08
csn-miR8005c-p3_1ss12AG	Unigene36217_All	ko00052	Galactose metabolism	Carbohydrate metabolism	1.14201e-08
csn-miR166g-5p	Unigene20064_All	ko00520	Amino sugar and nucleotide sugar metabolism	Carbohydrate metabolism	1.14201e-08
csn-miR530a_R-1_1ss8GA	Unigene5131_All	ko00500	Starch and sucrose metabolism	Carbohydrate metabolism	1.14201e-08
csn-miR8651-p3_2ss17AC20TA	CL1950.Contig1_EL	ko00040	Pentose and glucuronate interconversions	Carbohydrate metabolism	1.14201e-08
csn-miR8651-p3_2ss17AC20TA	CL1950.Contig1_EL	ko00052	Galactose metabolism	Carbohydrate metabolism	1.14201e-08
csn-miR8651-p3_2ss17AC20TA	CL1950.Contig1_EL	ko00053	Ascorbate and aldarate metabolism	Carbohydrate metabolism	1.14201e-08
csn-miR8651-p3_2ss17AC20TA	CL1950.Contig1_EL	ko00520	Amino sugar and nucleotide sugar metabolism	Carbohydrate metabolism	1.14201e-08
csn-miR167a-p3_2	CL10192.Contig2_All	ko00500	Starch and sucrose metabolism	Carbohydrate metabolism	1.14201e-08
PC-3p-120114_13	CL9381.Contig2_All	ko00051	Fructose and mannose metabolism	Carbohydrate metabolism	1.14201e-08
csn-miR166e-5p_1ss10GT	Unigene20064_All	ko00520	Amino sugar and nucleotide sugar metabolism	Carbohydrate metabolism	1.14201e-08
csn-miR397-p3	CL6606.Contig3_All	ko00053	Ascorbate and aldarate metabolism	Carbohydrate metabolism	1.14201e-08
PC-3p-21996_86	CL2358.Contig1_All	ko00040	Pentose and glucuronate interconversions	Carbohydrate metabolism	1.14201e-08
PC-3p-21996_86	CL2358.Contig1_All	ko00053	Ascorbate and aldarate metabolism	Carbohydrate metabolism	1.14201e-08
PC-3p-21996_86	CL2358.Contig1_All	ko00520	Amino sugar and nucleotide sugar metabolism	Carbohydrate metabolism	1.14201e-08
csn-miR397a_1ss2CA	Unigene9685_All	ko00053	Ascorbate and aldarate metabolism	Carbohydrate metabolism	1.14201e-08
csn-miR6149a_L-2R-1_1ss3GC	Unigene4859_All	ko00500	Starch and sucrose metabolism	Carbohydrate metabolism	1.14201e-08
csn-miR164b-p3_2ss6CG21CT	CL1295.Contig2_All	ko00500	Starch and sucrose metabolism	Carbohydrate metabolism	1.14201e-08
csn-miR397a_1ss10GC	Unigene9685_All	ko00053	Ascorbate and aldarate metabolism	Carbohydrate metabolism	1.14201e-08
csn-miR168_L-3R-2	Unigene19987_All	ko00053	Ascorbate and aldarate metabolism	Carbohydrate metabolism	1.14201e-08
csn-miR482-p5_2ss16CT17TC	Unigene24223_All	ko00650	Butanoate metabolism	Carbohydrate metabolism	1.14201e-08
csn-miR482-p5_2ss16CT17TC	Unigene24223_All	ko00660	C5-Branched dibasic acid metabolism	Carbohydrate metabolism	1.14201e-08
csn-miR164b-p5_2ss6CG21CT	CL1295.Contig2_All	ko00500	Starch and sucrose metabolism	Carbohydrate metabolism	1.14201e-08
csn-miR164a-p3_2ss15CG18CG	Unigene37628_EL	ko00500	Starch and sucrose metabolism	Carbohydrate metabolism	1.14201e-08
csn-miR397a_1ss2CA	CL4302.Contig2_All	ko00053	Ascorbate and aldarate metabolism	Carbohydrate metabolism	1.14201e-08
PC-3p-44990_42	CL9381.Contig2_All	ko00051	Fructose and mannose metabolism	Carbohydrate metabolism	1.14201e-08
csn-miR164a-p5_2ss15CG18CG	Unigene37628_EL	ko00500	Starch and sucrose metabolism	Carbohydrate metabolism	1.14201e-08
csn-miR164a-p5_2ss15CG18CG	CL3991.Contig1_EL	ko00500	Starch and sucrose metabolism	Carbohydrate metabolism	1.14201e-08
csn-miR164a-p5_2ss15CG18CG	CL3991.Contig1_EL	ko00520	Amino sugar and nucleotide sugar metabolism	Carbohydrate metabolism	1.14201e-08
csn-miR397a_1ss10GC	CL4302.Contig2_All	ko00053	Ascorbate and aldarate metabolism	Carbohydrate metabolism	1.14201e-08
PC-3p-44990_42	CL5722.Contig2_All	ko00500	Starch and sucrose metabolism	Carbohydrate metabolism	1.14201e-08
PC-3p-120114_13	CL5722.Contig2_All	ko00500	Starch and sucrose metabolism	Carbohydrate metabolism	1.14201e-08
PC-5p-87640_20	CL9139.Contig2_EL	ko00630	Glyoxylate and dicarboxylate metabolism	Carbohydrate metabolism	7.96978e-05
PC-3p-98542_17	CL9139.Contig2_EL	ko00630	Glyoxylate and dicarboxylate metabolism	Carbohydrate metabolism	7.96978e-05
csn-miR8757b-p5_1ss1TG	Unigene31213_All	ko00630	Glyoxylate and dicarboxylate metabolism	Carbohydrate metabolism	0.000187353
csn-miR172d_L-2R+1	Unigene30339_All	ko00500	Starch and sucrose metabolism	Carbohydrate metabolism	0.000518101
csn-miR172c	Unigene30339_All	ko00500	Starch and sucrose metabolism	Carbohydrate metabolism	0.000518101
csn-miR172k	Unigene30339_All	ko00500	Starch and sucrose metabolism	Carbohydrate metabolism	0.000518101
csn-miR172d_L-2	Unigene30339_All	ko00500	Starch and sucrose metabolism	Carbohydrate metabolism	0.000518101
PC-3p-126481_12	CL9381.Contig2_All	ko00051	Fructose and mannose metabolism	Carbohydrate metabolism	9.0674e-05
PC-3p-142896_11	CL9381.Contig2_All	ko00051	Fructose and mannose metabolism	Carbohydrate metabolism	9.0674e-05
csn-miR530a_R+1_1ss20TG	CL1720.Contig4_All	ko00052	Galactose metabolism	Carbohydrate metabolism	9.0674e-05
PC-3p-100962_17	CL4798.Contig2_All	ko00010	Glycolysis / Gluconeogenesis	Carbohydrate metabolism	9.0674e-05
PC-3p-62093_30	CL9381.Contig2_All	ko00051	Fructose and mannose metabolism	Carbohydrate metabolism	9.0674e-05
PC-5p-67501_27	CL5152.Contig2_All	ko00051	Fructose and mannose metabolism	Carbohydrate metabolism	9.0674e-05
PC-5p-67501_27	CL5152.Contig2_All	ko00520	Amino sugar and nucleotide sugar metabolism	Carbohydrate metabolism	9.0674e-05
PC-5p-67501_27	CL5152.Contig1_All	ko00051	Fructose and mannose metabolism	Carbohydrate metabolism	9.0674e-05
PC-5p-67501_27	CL5152.Contig1_All	ko00520	Amino sugar and nucleotide sugar metabolism	Carbohydrate metabolism	9.0674e-05
csn-miR530a_R+1_1ss20TG	Unigene106_All	ko00052	Galactose metabolism	Carbohydrate metabolism	9.0674e-05
csn-miR8757b-p5_1ss18GC	CL1147.Contig3_All	ko00520	Amino sugar and nucleotide sugar metabolism	Carbohydrate metabolism	9.0674e-05
csn-miR8757b-p5_1ss18GC	CL1147.Contig3_All	ko00620	Pyruvate metabolism	Carbohydrate metabolism	9.0674e-05
PC-3p-190364_7	CL9139.Contig2_EL	ko00630	Glyoxylate and dicarboxylate metabolism	Carbohydrate metabolism	0.00536442
PC-3p-125637_13	CL9139.Contig2_EL	ko00630	Glyoxylate and dicarboxylate metabolism	Carbohydrate metabolism	0.00536442
PC-3p-134668_11	CL9139.Contig2_EL	ko00630	Glyoxylate and dicarboxylate metabolism	Carbohydrate metabolism	0.00536442
PC-5p-91598_19	Unigene36939_All	ko00500	Starch and sucrose metabolism	Carbohydrate metabolism	0.00311168
PC-5p-91598_19	Unigene23976_All	ko00500	Starch and sucrose metabolism	Carbohydrate metabolism	0.00311168
csn-miR172c	CL1836.Contig7_All	ko00520	Amino sugar and nucleotide sugar metabolism	Carbohydrate metabolism	0.00311168
csn-miR172c	Unigene31363_All	ko00520	Amino sugar and nucleotide sugar metabolism	Carbohydrate metabolism	0.00311168
csn-miR172c	CL1836.Contig8_All	ko00520	Amino sugar and nucleotide sugar metabolism	Carbohydrate metabolism	0.00311168
PC-5p-91598_19	CL10819.Contig1_All	ko00500	Starch and sucrose metabolism	Carbohydrate metabolism	0.00311168
csn-miR406-p3_2ss4AG18TG	CL95.Contig2_All	ko00520	Amino sugar and nucleotide sugar metabolism	Carbohydrate metabolism	0.00311168
csn-miR406-p3_2ss4AG18TG	CL584.Contig5_All	ko00520	Amino sugar and nucleotide sugar metabolism	Carbohydrate metabolism	0.00311168
csn-miR406-p3_2ss4AG18TG	CL95.Contig1_All	ko00520	Amino sugar and nucleotide sugar metabolism	Carbohydrate metabolism	0.00311168
PC-5p-145303_10	CL9643.Contig2_All	ko00010	Glycolysis / Gluconeogenesis	Carbohydrate metabolism	0.00311168
PC-5p-145303_10	CL9643.Contig2_All	ko00030	Pentose phosphate pathway	Carbohydrate metabolism	0.00311168
PC-5p-145303_10	CL9643.Contig2_All	ko00051	Fructose and mannose metabolism	Carbohydrate metabolism	0.00311168
PC-3p-141526_11	CL9381.Contig2_All	ko00051	Fructose and mannose metabolism	Carbohydrate metabolism	0.0147607
PC-3p-187554_7	CL9381.Contig2_All	ko00051	Fructose and mannose metabolism	Carbohydrate metabolism	0.0147607
PC-3p-161579_9	CL9381.Contig2_All	ko00051	Fructose and mannose metabolism	Carbohydrate metabolism	0.0147607
PC-3p-86213_20	CL9381.Contig2_All	ko00051	Fructose and mannose metabolism	Carbohydrate metabolism	0.0147607
PC-3p-48095_39	CL9381.Contig2_All	ko00051	Fructose and mannose metabolism	Carbohydrate metabolism	0.0147607
csn-miR5368-p3_2ss14TC17CT	CL5395.Contig4_All	ko00051	Fructose and mannose metabolism	Carbohydrate metabolism	0.0147607
PC-3p-89668_19	CL9381.Contig2_All	ko00051	Fructose and mannose metabolism	Carbohydrate metabolism	0.0147607
PC-3p-69937_26	CL9381.Contig2_All	ko00051	Fructose and mannose metabolism	Carbohydrate metabolism	0.0147607
PC-3p-106909_15	CL9381.Contig2_All	ko00051	Fructose and mannose metabolism	Carbohydrate metabolism	0.0147607
PC-3p-116251_14	CL9381.Contig2_All	ko00051	Fructose and mannose metabolism	Carbohydrate metabolism	0.0147607
PC-3p-71194_25	CL9381.Contig2_All	ko00051	Fructose and mannose metabolism	Carbohydrate metabolism	0.0147607
PC-3p-144945_10	CL9381.Contig2_All	ko00051	Fructose and mannose metabolism	Carbohydrate metabolism	0.0147607
PC-3p-154481_10	CL9381.Contig2_All	ko00051	Fructose and mannose metabolism	Carbohydrate metabolism	0.0147607
PC-3p-71887_25	CL9381.Contig2_All	ko00051	Fructose and mannose metabolism	Carbohydrate metabolism	0.0147607
PC-3p-131847_12	CL9381.Contig2_All	ko00051	Fructose and mannose metabolism	Carbohydrate metabolism	0.0147607
PC-3p-131096_12	CL9381.Contig2_All	ko00051	Fructose and mannose metabolism	Carbohydrate metabolism	0.0147607
PC-3p-150021_10	CL9381.Contig2_All	ko00051	Fructose and mannose metabolism	Carbohydrate metabolism	0.0147607
PC-3p-146453_10	CL9381.Contig2_All	ko00051	Fructose and mannose metabolism	Carbohydrate metabolism	0.0147607
PC-3p-106568_16	CL9381.Contig2_All	ko00051	Fructose and mannose metabolism	Carbohydrate metabolism	0.0147607
PC-3p-149337_10	CL9381.Contig2_All	ko00051	Fructose and mannose metabolism	Carbohydrate metabolism	0.0147607
PC-3p-215957_6	CL9381.Contig2_All	ko00051	Fructose and mannose metabolism	Carbohydrate metabolism	0.0147607
csn-miR5368-p3_2ss14TC17CT	CL5395.Contig5_All	ko00051	Fructose and mannose metabolism	Carbohydrate metabolism	0.0147607
PC-3p-85299_20	CL9381.Contig2_All	ko00051	Fructose and mannose metabolism	Carbohydrate metabolism	0.0147607
PC-3p-75320_24	CL9381.Contig2_All	ko00051	Fructose and mannose metabolism	Carbohydrate metabolism	0.0147607
PC-3p-236258_5	CL9381.Contig2_All	ko00051	Fructose and mannose metabolism	Carbohydrate metabolism	0.0147607
PC-3p-82655_21	CL9381.Contig2_All	ko00051	Fructose and mannose metabolism	Carbohydrate metabolism	0.0147607
PC-3p-114449_14	CL9381.Contig2_All	ko00051	Fructose and mannose metabolism	Carbohydrate metabolism	0.0147607
PC-3p-122177_13	CL9381.Contig2_All	ko00051	Fructose and mannose metabolism	Carbohydrate metabolism	0.0147607
PC-3p-139456_11	CL9381.Contig2_All	ko00051	Fructose and mannose metabolism	Carbohydrate metabolism	0.0147607
PC-3p-58589_32	CL9381.Contig2_All	ko00051	Fructose and mannose metabolism	Carbohydrate metabolism	0.0147607
PC-3p-154140_10	CL9381.Contig2_All	ko00051	Fructose and mannose metabolism	Carbohydrate metabolism	0.0147607
csn-miR5368-p3_2ss14TC17CT	CL6584.Contig7_All	ko00051	Fructose and mannose metabolism	Carbohydrate metabolism	0.0147607
PC-3p-91156_19	CL9381.Contig2_All	ko00051	Fructose and mannose metabolism	Carbohydrate metabolism	0.0147607
PC-3p-126183_13	CL9381.Contig2_All	ko00051	Fructose and mannose metabolism	Carbohydrate metabolism	0.0147607
PC-3p-136292_11	CL9381.Contig2_All	ko00051	Fructose and mannose metabolism	Carbohydrate metabolism	0.0147607
PC-3p-147851_10	CL9381.Contig2_All	ko00051	Fructose and mannose metabolism	Carbohydrate metabolism	0.0147607
csn-miR5368-p3_2ss14TC17CT	CL5395.Contig1_All	ko00051	Fructose and mannose metabolism	Carbohydrate metabolism	0.0147607
csn-miR160c-p5_2ss13AG17AG	CL1371.Contig2_All	ko00051	Fructose and mannose metabolism	Carbohydrate metabolism	0.0409641
csn-miR396a_R-3_1ss4AC	Unigene41332_CKL	ko00020	Citrate cycle (TCA cycle)	Carbohydrate metabolism	0.0405936
csn-miR396a_R-3_1ss4AC	Unigene41332_CKL	ko00620	Pyruvate metabolism	Carbohydrate metabolism	0.0405936
csn-miR396a_R-3_1ss4AC	Unigene41332_CKL	ko00630	Glyoxylate and dicarboxylate metabolism	Carbohydrate metabolism	0.0405936
csn-miR396a_2ss5AC21AT	Unigene41647_All	ko00640	Propanoate metabolism	Carbohydrate metabolism	0.0479952
csn-miR172c-p3_1ss9TC	Unigene30339_All	ko00500	Starch and sucrose metabolism	Carbohydrate metabolism	0.0670041
csn-miR396a_R-3_1ss4AC	CL2073.Contig1_EL	ko00562	Inositol phosphate metabolism	Carbohydrate metabolism	0.0534762
csn-miR397-p5	CL6606.Contig5_All	ko00053	Ascorbate and aldarate metabolism	Carbohydrate metabolism	0.0534762
csn-miR397-p3	CL6606.Contig5_All	ko00053	Ascorbate and aldarate metabolism	Carbohydrate metabolism	0.0534762
csn-miR172k	CL2645.Contig3_All	ko00052	Galactose metabolism	Carbohydrate metabolism	0.593901
csn-miR172k	CL2645.Contig3_All	ko00500	Starch and sucrose metabolism	Carbohydrate metabolism	0.593901
csn-miR172d_L-2	CL2645.Contig3_All	ko00052	Galactose metabolism	Carbohydrate metabolism	0.593901
csn-miR172d_L-2	CL2645.Contig3_All	ko00500	Starch and sucrose metabolism	Carbohydrate metabolism	0.593901
csn-miR172d_L-2R+1	CL2645.Contig3_All	ko00052	Galactose metabolism	Carbohydrate metabolism	0.593901
csn-miR172d_L-2R+1	CL2645.Contig3_All	ko00500	Starch and sucrose metabolism	Carbohydrate metabolism	0.593901
csn-miR172c	CL2645.Contig3_All	ko00052	Galactose metabolism	Carbohydrate metabolism	0.593901
csn-miR172c	CL2645.Contig3_All	ko00500	Starch and sucrose metabolism	Carbohydrate metabolism	0.593901
csn-miR172c-3p_1ss4AC	CL2645.Contig3_All	ko00052	Galactose metabolism	Carbohydrate metabolism	0.593901
csn-miR172c-3p_1ss4AC	CL2645.Contig3_All	ko00500	Starch and sucrose metabolism	Carbohydrate metabolism	0.593901
csn-miR172e-3p_L+1_1ss4AC	CL2645.Contig3_All	ko00052	Galactose metabolism	Carbohydrate metabolism	0.593901
csn-miR172e-3p_L+1_1ss4AC	CL2645.Contig3_All	ko00500	Starch and sucrose metabolism	Carbohydrate metabolism	0.593901
csn-miR396e-p3	CL427.Contig2_All	ko00520	Amino sugar and nucleotide sugar metabolism	Carbohydrate metabolism	0.873845
csn-miR858b_R-3	CL1277.Contig1_All	ko00190	Oxidative phosphorylation	Energy metabolism	9.40999e-94
PC-5p-16074_116	CL6531.Contig2_All	ko00196	Photosynthesis - antenna proteins	Energy metabolism	7.00509e-123
PC-5p-67501_27	Unigene24105_All	ko00195	Photosynthesis	Energy metabolism	7.14416e-114
csn-miR159c_R-1_1ss19CA	CL564.Contig1_EL	ko00195	Photosynthesis	Energy metabolism	2.6783e-104
csn-miR396b-p5_2ss18AT19CT	CL5698.Contig2_CKL	ko00190	Oxidative phosphorylation	Energy metabolism	1.89569e-183
csn-miR396b_R+1_1	CL5698.Contig2_CKL	ko00190	Oxidative phosphorylation	Energy metabolism	1.89569e-183
csn-miR396b	CL5698.Contig2_CKL	ko00190	Oxidative phosphorylation	Energy metabolism	1.89569e-183
csn-miR858a_L-1R+1	Unigene1958_All	ko00190	Oxidative phosphorylation	Energy metabolism	0
csn-miR159c-p3_2ss11CA18TG	CL8702.Contig1_All	ko00195	Photosynthesis	Energy metabolism	0
csn-miR395a_1ss19CT	CL12050.Contig1_All	ko00920	Sulfur metabolism	Energy metabolism	0
csn-miR858b_R-3	CL1277.Contig4_All	ko00190	Oxidative phosphorylation	Energy metabolism	9.40999e-94
csn-miR396b-p3_2ss18AT19CT	CL5698.Contig2_CKL	ko00190	Oxidative phosphorylation	Energy metabolism	1.89569e-183
csn-miR858b_R-3	Unigene1958_All	ko00190	Oxidative phosphorylation	Energy metabolism	0
csn-miR396b_R+1_2	CL5698.Contig2_CKL	ko00190	Oxidative phosphorylation	Energy metabolism	1.89569e-183
csn-miR395a	CL12050.Contig1_All	ko00920	Sulfur metabolism	Energy metabolism	0
csn-miR159b-p5_2ss11CA18TG	CL8702.Contig1_All	ko00195	Photosynthesis	Energy metabolism	0
csn-miR4376_R-3_1ss18CT	CL2920.Contig3_All	ko00190	Oxidative phosphorylation	Energy metabolism	1.04103e-110
csn-miR391-p5_2ss16CT20GA	CL2920.Contig3_All	ko00190	Oxidative phosphorylation	Energy metabolism	1.04103e-110
PC-5p-72913_25	CL2920.Contig3_All	ko00190	Oxidative phosphorylation	Energy metabolism	1.04103e-110
csn-miR5225a-p5_2ss7GA19CT	CL2920.Contig3_All	ko00190	Oxidative phosphorylation	Energy metabolism	1.04103e-110
csn-miR858b_R-3	Unigene8417_All	ko00190	Oxidative phosphorylation	Energy metabolism	4.63137e-82
csn-miR858a_L-1R+1	Unigene8417_All	ko00190	Oxidative phosphorylation	Energy metabolism	4.63137e-82
PC-3p-106557_16	CL9139.Contig2_EL	ko00910	Nitrogen metabolism	Energy metabolism	2.46543e-76
csn-miR5267c-p3_2ss2AT17AG	Unigene22473_CKL	ko00195	Photosynthesis	Energy metabolism	2.46543e-76
csn-miR156a-p3_1ss10TA	CL8557.Contig2_All	ko00710	Carbon fixation in photosynthetic organisms	Energy metabolism	2.22347e-64
PC-3p-7375_242	CL9139.Contig2_EL	ko00910	Nitrogen metabolism	Energy metabolism	5.28688e-60
csn-miR858b_R-3	CL3417.Contig1_All	ko00190	Oxidative phosphorylation	Energy metabolism	4.49978e-54
csn-miR858a_L-1R+1	CL3417.Contig1_All	ko00190	Oxidative phosphorylation	Energy metabolism	4.49978e-54
csn-miR858a_L-1R+1	CL3417.Contig2_All	ko00190	Oxidative phosphorylation	Energy metabolism	4.49978e-54
csn-miR858b_R-3	CL3417.Contig2_All	ko00190	Oxidative phosphorylation	Energy metabolism	4.49978e-54
csn-miR858b_R-3	Unigene9120_All	ko00190	Oxidative phosphorylation	Energy metabolism	1.41635e-44
csn-miR858b_R-3	Unigene9121_All	ko00190	Oxidative phosphorylation	Energy metabolism	1.41635e-44
PC-3p-106926_15	CL9139.Contig2_EL	ko00910	Nitrogen metabolism	Energy metabolism	2.42274e-41
PC-3p-136272_11	CL9139.Contig2_EL	ko00910	Nitrogen metabolism	Energy metabolism	1.1724e-37
PC-3p-100962_17	Unigene22961_All	ko00710	Carbon fixation in photosynthetic organisms	Energy metabolism	3.79447e-35
csn-miR398b	CL8327.Contig3_All	ko00190	Oxidative phosphorylation	Energy metabolism	2.91538e-38
csn-miR398b	CL8327.Contig3_All	ko00920	Sulfur metabolism	Energy metabolism	2.91538e-38
PC-5p-67501_27	Unigene4486_All	ko00190	Oxidative phosphorylation	Energy metabolism	2.91538e-38
PC-5p-66328_28	Unigene40656_All	ko00710	Carbon fixation in photosynthetic organisms	Energy metabolism	2.91538e-38
csn-miR858b_R-3	CL2837.Contig2_EL	ko00190	Oxidative phosphorylation	Energy metabolism	2.91538e-38
csn-miR164a-p5_2ss15CG18CG	CL3909.Contig2_All	ko00710	Carbon fixation in photosynthetic organisms	Energy metabolism	2.91538e-38
csn-miR398a	CL3734.Contig2_All	ko00190	Oxidative phosphorylation	Energy metabolism	2.91538e-38
csn-miR858b_R-3	Unigene41272_All	ko00190	Oxidative phosphorylation	Energy metabolism	2.91538e-38
csn-miR164a-p3_2ss15CG18CG	CL3909.Contig2_All	ko00710	Carbon fixation in photosynthetic organisms	Energy metabolism	2.91538e-38
csn-miR169g-p3_2ss12CT18GC	Unigene10616_All	ko00710	Carbon fixation in photosynthetic organisms	Energy metabolism	2.91538e-38
csn-miR398a	CL8327.Contig1_All	ko00190	Oxidative phosphorylation	Energy metabolism	2.91538e-38
csn-miR398b	CL8327.Contig1_All	ko00190	Oxidative phosphorylation	Energy metabolism	2.91538e-38
csn-miR398b	CL3734.Contig2_All	ko00190	Oxidative phosphorylation	Energy metabolism	2.91538e-38
csn-miR858a_L-1R+1	CL2837.Contig2_EL	ko00190	Oxidative phosphorylation	Energy metabolism	2.91538e-38
csn-miR398a	CL8327.Contig3_All	ko00190	Oxidative phosphorylation	Energy metabolism	2.91538e-38
csn-miR398a	CL8327.Contig3_All	ko00920	Sulfur metabolism	Energy metabolism	2.91538e-38
csn-miR535a-p5_2ss18AT19CT	Unigene32672_EL	ko00196	Photosynthesis - antenna proteins	Energy metabolism	4.70593e-35
PC-3p-6586_268	Unigene47643_CKL	ko00196	Photosynthesis - antenna proteins	Energy metabolism	2.30452e-58
csn-miR164a-p3_2ss15CG18CG	CL4458.Contig1_EL	ko00190	Oxidative phosphorylation	Energy metabolism	1.61467e-22
csn-miR164a-p5_2ss15CG18CG	CL4458.Contig1_EL	ko00190	Oxidative phosphorylation	Energy metabolism	1.61467e-22
csn-miR164b-p3_2ss6CG21CT	Unigene11711_All	ko00190	Oxidative phosphorylation	Energy metabolism	8.91415e-34
csn-miR164b-p5_2ss6CG21CT	Unigene11711_All	ko00190	Oxidative phosphorylation	Energy metabolism	8.91415e-34
PC-5p-32944_58	CL9139.Contig2_EL	ko00910	Nitrogen metabolism	Energy metabolism	8.91415e-34
PC-5p-113370_14	CL5492.Contig3_All	ko00196	Photosynthesis - antenna proteins	Energy metabolism	3.56668e-22
PC-5p-113370_14	Unigene13373_All	ko00196	Photosynthesis - antenna proteins	Energy metabolism	3.56668e-22
PC-5p-113370_14	CL5492.Contig8_All	ko00196	Photosynthesis - antenna proteins	Energy metabolism	3.56668e-22
PC-5p-113370_14	Unigene20898_All	ko00196	Photosynthesis - antenna proteins	Energy metabolism	3.56668e-22
csn-miR399c_L+2R-2	CL9868.Contig3_All	ko00710	Carbon fixation in photosynthetic organisms	Energy metabolism	2.99335e-17
csn-miR395a_L-1	CL12050.Contig1_All	ko00920	Sulfur metabolism	Energy metabolism	2.32356e-25
PC-3p-168622_9	Unigene3126_All	ko00710	Carbon fixation in photosynthetic organisms	Energy metabolism	1.24141e-15
PC-3p-141242_11	CL9139.Contig2_EL	ko00910	Nitrogen metabolism	Energy metabolism	3.83444e-17
PC-3p-71230_25	CL9139.Contig2_EL	ko00910	Nitrogen metabolism	Energy metabolism	3.83444e-17
PC-3p-70898_26	CL9139.Contig2_EL	ko00910	Nitrogen metabolism	Energy metabolism	3.83444e-17
PC-3p-151928_10	CL9139.Contig2_EL	ko00910	Nitrogen metabolism	Energy metabolism	3.83444e-17
PC-3p-112478_15	CL9139.Contig2_EL	ko00910	Nitrogen metabolism	Energy metabolism	3.83444e-17
csn-miR396b	Unigene40174_All	ko00190	Oxidative phosphorylation	Energy metabolism	3.83444e-17
csn-miR396b	Unigene6662_All	ko00190	Oxidative phosphorylation	Energy metabolism	3.83444e-17
PC-3p-224010_6	CL9139.Contig2_EL	ko00910	Nitrogen metabolism	Energy metabolism	3.83444e-17
csn-miR396b-p3_2ss18AT19CT	Unigene29785_All	ko00910	Nitrogen metabolism	Energy metabolism	3.83444e-17
PC-3p-125128_13	CL9139.Contig2_EL	ko00910	Nitrogen metabolism	Energy metabolism	3.83444e-17
PC-3p-98068_17	CL9139.Contig2_EL	ko00910	Nitrogen metabolism	Energy metabolism	3.83444e-17
PC-3p-57427_32	CL9139.Contig2_EL	ko00910	Nitrogen metabolism	Energy metabolism	3.83444e-17
PC-3p-94839_18	CL9139.Contig2_EL	ko00910	Nitrogen metabolism	Energy metabolism	3.83444e-17
PC-3p-129365_12	CL9139.Contig2_EL	ko00910	Nitrogen metabolism	Energy metabolism	3.83444e-17
PC-3p-154938_10	CL9139.Contig2_EL	ko00910	Nitrogen metabolism	Energy metabolism	3.83444e-17
csn-miR159a-5p_L-1R-1	CL8993.Contig1_CKL	ko00710	Carbon fixation in photosynthetic organisms	Energy metabolism	3.83444e-17
csn-miR396b-p5_2ss18AT19CT	Unigene29785_All	ko00910	Nitrogen metabolism	Energy metabolism	3.83444e-17
PC-3p-178034_8	CL9139.Contig2_EL	ko00910	Nitrogen metabolism	Energy metabolism	3.83444e-17
csn-miR396b	Unigene8253_All	ko00190	Oxidative phosphorylation	Energy metabolism	3.83444e-17
PC-3p-62523_29	CL9139.Contig2_EL	ko00910	Nitrogen metabolism	Energy metabolism	3.83444e-17
PC-3p-154481_10	CL9139.Contig2_EL	ko00910	Nitrogen metabolism	Energy metabolism	3.83444e-17
PC-3p-1581_1049	Unigene6598_All	ko00710	Carbon fixation in photosynthetic organisms	Energy metabolism	3.83444e-17
PC-3p-177009_8	CL9139.Contig2_EL	ko00910	Nitrogen metabolism	Energy metabolism	3.83444e-17
PC-3p-62800_29	CL9139.Contig2_EL	ko00910	Nitrogen metabolism	Energy metabolism	3.83444e-17
PC-3p-38560_50	CL9139.Contig2_EL	ko00910	Nitrogen metabolism	Energy metabolism	3.83444e-17
csn-miR9777-p3_2ss4CT17TA	Unigene13524_All	ko00710	Carbon fixation in photosynthetic organisms	Energy metabolism	3.83444e-17
PC-3p-118263_14	CL7447.Contig2_All	ko00196	Photosynthesis - antenna proteins	Energy metabolism	3.83444e-17
csn-miR159b_R-1	CL7595.Contig4_All	ko00910	Nitrogen metabolism	Energy metabolism	5.66774e-10
PC-3p-126481_12	Unigene22961_All	ko00710	Carbon fixation in photosynthetic organisms	Energy metabolism	5.66774e-10
csn-miR156c-p3_1ss5AG	CL5554.Contig1_All	ko00196	Photosynthesis - antenna proteins	Energy metabolism	6.99534e-12
csn-miR166b-p3_2ss6CG17TA	CL341.Contig1_All	ko00190	Oxidative phosphorylation	Energy metabolism	4.73549e-10
csn-miR3627a-p5_2ss7TA18TC	CL2920.Contig3_All	ko00190	Oxidative phosphorylation	Energy metabolism	8.5623e-09
PC-5p-100672_17	CL2920.Contig3_All	ko00190	Oxidative phosphorylation	Energy metabolism	8.5623e-09
csn-miR858a_L-1R+1	Unigene23239_All	ko00190	Oxidative phosphorylation	Energy metabolism	8.27196e-08
csn-miR858b_R-3	Unigene23239_All	ko00190	Oxidative phosphorylation	Energy metabolism	8.27196e-08
PC-3p-289649_4	Unigene55451_All	ko00195	Photosynthesis	Energy metabolism	1.14201e-08
PC-3p-128561_12	Unigene38231_All	ko00195	Photosynthesis	Energy metabolism	1.14201e-08
PC-3p-40622_47	Unigene38231_All	ko00195	Photosynthesis	Energy metabolism	1.14201e-08
PC-3p-135899_11	Unigene38231_All	ko00195	Photosynthesis	Energy metabolism	1.14201e-08
PC-3p-91294_19	Unigene38231_All	ko00195	Photosynthesis	Energy metabolism	1.14201e-08
PC-3p-91294_19	Unigene55451_All	ko00195	Photosynthesis	Energy metabolism	1.14201e-08
csn-miR397a_1ss2CA	CL6738.Contig2_All	ko00710	Carbon fixation in photosynthetic organisms	Energy metabolism	1.14201e-08
PC-5p-104350_16	CL7595.Contig4_All	ko00910	Nitrogen metabolism	Energy metabolism	1.14201e-08
PC-3p-289649_4	Unigene38231_All	ko00195	Photosynthesis	Energy metabolism	1.14201e-08
PC-3p-166817_9	Unigene38231_All	ko00195	Photosynthesis	Energy metabolism	1.14201e-08
PC-3p-44990_42	CL299.Contig3_All	ko00190	Oxidative phosphorylation	Energy metabolism	1.14201e-08
PC-3p-44990_42	CL299.Contig3_All	ko00195	Photosynthesis	Energy metabolism	1.14201e-08
PC-3p-52926_35	Unigene38231_All	ko00195	Photosynthesis	Energy metabolism	1.14201e-08
csn-miR2592bj-p3_2ss10TC17AT	Unigene5426_All	ko00190	Oxidative phosphorylation	Energy metabolism	1.14201e-08
PC-3p-193701_7	Unigene38231_All	ko00195	Photosynthesis	Energy metabolism	1.14201e-08
csn-miR482b-p5_2ss9TA19AC	Unigene26049_All	ko00710	Carbon fixation in photosynthetic organisms	Energy metabolism	1.14201e-08
PC-3p-123632_13	Unigene38231_All	ko00195	Photosynthesis	Energy metabolism	1.14201e-08
PC-3p-135899_11	Unigene55451_All	ko00195	Photosynthesis	Energy metabolism	1.14201e-08
PC-3p-48624_39	Unigene38231_All	ko00195	Photosynthesis	Energy metabolism	1.14201e-08
PC-5p-100865_17	CL5705.Contig1_All	ko00195	Photosynthesis	Energy metabolism	1.14201e-08
PC-3p-40622_47	Unigene55451_All	ko00195	Photosynthesis	Energy metabolism	1.14201e-08
PC-3p-52926_35	Unigene55451_All	ko00195	Photosynthesis	Energy metabolism	1.14201e-08
PC-3p-193701_7	Unigene55451_All	ko00195	Photosynthesis	Energy metabolism	1.14201e-08
PC-3p-218723_6	CL299.Contig3_All	ko00190	Oxidative phosphorylation	Energy metabolism	1.14201e-08
PC-3p-218723_6	CL299.Contig3_All	ko00195	Photosynthesis	Energy metabolism	1.14201e-08
PC-3p-53944_35	Unigene31621_EL	ko00190	Oxidative phosphorylation	Energy metabolism	1.14201e-08
PC-3p-48624_39	Unigene55451_All	ko00195	Photosynthesis	Energy metabolism	1.14201e-08
PC-3p-128561_12	Unigene55451_All	ko00195	Photosynthesis	Energy metabolism	1.14201e-08
csn-miR8757b-p5_1ss1TG	CL6322.Contig2_All	ko00190	Oxidative phosphorylation	Energy metabolism	1.14201e-08
PC-5p-91598_19	Unigene23148_All	ko00195	Photosynthesis	Energy metabolism	1.14201e-08
PC-3p-123632_13	Unigene55451_All	ko00195	Photosynthesis	Energy metabolism	1.14201e-08
PC-5p-45048_42	CL5705.Contig1_All	ko00195	Photosynthesis	Energy metabolism	1.14201e-08
PC-3p-166817_9	Unigene55451_All	ko00195	Photosynthesis	Energy metabolism	1.14201e-08
PC-5p-87640_20	CL9139.Contig2_EL	ko00910	Nitrogen metabolism	Energy metabolism	7.96978e-05
PC-3p-98542_17	CL9139.Contig2_EL	ko00910	Nitrogen metabolism	Energy metabolism	7.96978e-05
PC-3p-62093_30	Unigene38231_All	ko00195	Photosynthesis	Energy metabolism	4.43161e-06
PC-3p-62093_30	Unigene55451_All	ko00195	Photosynthesis	Energy metabolism	4.43161e-06
PC-5p-87640_20	CL299.Contig3_All	ko00190	Oxidative phosphorylation	Energy metabolism	4.43161e-06
PC-5p-87640_20	CL299.Contig3_All	ko00195	Photosynthesis	Energy metabolism	4.43161e-06
csn-miR2586a-p5_1ss13AG	Unigene6053_All	ko00910	Nitrogen metabolism	Energy metabolism	9.0674e-05
csn-miR2586a-p3_1ss13AG	Unigene6053_All	ko00910	Nitrogen metabolism	Energy metabolism	9.0674e-05
csn-miR8757b-p5_1ss18GC	CL1147.Contig3_All	ko00710	Carbon fixation in photosynthetic organisms	Energy metabolism	9.0674e-05
PC-3p-190364_7	CL9139.Contig2_EL	ko00910	Nitrogen metabolism	Energy metabolism	0.00536442
PC-3p-125637_13	CL9139.Contig2_EL	ko00910	Nitrogen metabolism	Energy metabolism	0.00536442
PC-3p-134668_11	CL9139.Contig2_EL	ko00910	Nitrogen metabolism	Energy metabolism	0.00536442
PC-3p-146293_10	Unigene38231_All	ko00195	Photosynthesis	Energy metabolism	0.00311168
PC-3p-146293_10	Unigene55451_All	ko00195	Photosynthesis	Energy metabolism	0.00311168
PC-3p-58653_32	Unigene38231_All	ko00195	Photosynthesis	Energy metabolism	0.00311168
PC-5p-145303_10	CL9643.Contig2_All	ko00710	Carbon fixation in photosynthetic organisms	Energy metabolism	0.00311168
PC-3p-58653_32	Unigene55451_All	ko00195	Photosynthesis	Energy metabolism	0.00311168
csn-miR2586a-p5_1ss13AG	CL2538.Contig1_All	ko00190	Oxidative phosphorylation	Energy metabolism	0.00526525
csn-miR2586a-p3_1ss13AG	CL2538.Contig1_All	ko00190	Oxidative phosphorylation	Energy metabolism	0.00526525
PC-3p-91156_19	CL299.Contig3_All	ko00190	Oxidative phosphorylation	Energy metabolism	0.0147607
PC-3p-91156_19	CL299.Contig3_All	ko00195	Photosynthesis	Energy metabolism	0.0147607
PC-3p-75320_24	CL299.Contig3_All	ko00190	Oxidative phosphorylation	Energy metabolism	0.0147607
PC-3p-75320_24	CL299.Contig3_All	ko00195	Photosynthesis	Energy metabolism	0.0147607
PC-3p-136292_11	CL299.Contig3_All	ko00190	Oxidative phosphorylation	Energy metabolism	0.0147607
PC-3p-136292_11	CL299.Contig3_All	ko00195	Photosynthesis	Energy metabolism	0.0147607
PC-3p-62669_29	CL299.Contig3_All	ko00190	Oxidative phosphorylation	Energy metabolism	0.0147607
PC-3p-62669_29	CL299.Contig3_All	ko00195	Photosynthesis	Energy metabolism	0.0147607
PC-3p-224010_6	CL299.Contig3_All	ko00190	Oxidative phosphorylation	Energy metabolism	0.0147607
PC-3p-224010_6	CL299.Contig3_All	ko00195	Photosynthesis	Energy metabolism	0.0147607
PC-3p-141242_11	CL299.Contig3_All	ko00190	Oxidative phosphorylation	Energy metabolism	0.0147607
PC-3p-141242_11	CL299.Contig3_All	ko00195	Photosynthesis	Energy metabolism	0.0147607
PC-3p-68948_26	CL299.Contig3_All	ko00190	Oxidative phosphorylation	Energy metabolism	0.0147607
PC-3p-68948_26	CL299.Contig3_All	ko00195	Photosynthesis	Energy metabolism	0.0147607
PC-3p-108814_15	CL299.Contig3_All	ko00190	Oxidative phosphorylation	Energy metabolism	0.0147607
PC-3p-108814_15	CL299.Contig3_All	ko00195	Photosynthesis	Energy metabolism	0.0147607
PC-3p-62523_29	CL299.Contig3_All	ko00190	Oxidative phosphorylation	Energy metabolism	0.0147607
PC-3p-62523_29	CL299.Contig3_All	ko00195	Photosynthesis	Energy metabolism	0.0147607
PC-3p-122177_13	CL299.Contig3_All	ko00190	Oxidative phosphorylation	Energy metabolism	0.0147607
PC-3p-122177_13	CL299.Contig3_All	ko00195	Photosynthesis	Energy metabolism	0.0147607
PC-3p-80963_22	CL299.Contig3_All	ko00190	Oxidative phosphorylation	Energy metabolism	0.0147607
PC-3p-80963_22	CL299.Contig3_All	ko00195	Photosynthesis	Energy metabolism	0.0147607
PC-3p-177009_8	CL299.Contig3_All	ko00190	Oxidative phosphorylation	Energy metabolism	0.0147607
PC-3p-177009_8	CL299.Contig3_All	ko00195	Photosynthesis	Energy metabolism	0.0147607
PC-3p-112120_15	CL299.Contig3_All	ko00190	Oxidative phosphorylation	Energy metabolism	0.0147607
PC-3p-112120_15	CL299.Contig3_All	ko00195	Photosynthesis	Energy metabolism	0.0147607
PC-3p-131847_12	CL299.Contig3_All	ko00190	Oxidative phosphorylation	Energy metabolism	0.0147607
PC-3p-131847_12	CL299.Contig3_All	ko00195	Photosynthesis	Energy metabolism	0.0147607
PC-3p-165626_9	CL299.Contig3_All	ko00190	Oxidative phosphorylation	Energy metabolism	0.0147607
PC-3p-165626_9	CL299.Contig3_All	ko00195	Photosynthesis	Energy metabolism	0.0147607
PC-3p-118138_14	CL299.Contig3_All	ko00190	Oxidative phosphorylation	Energy metabolism	0.0147607
PC-3p-118138_14	CL299.Contig3_All	ko00195	Photosynthesis	Energy metabolism	0.0147607
PC-3p-151928_10	CL299.Contig3_All	ko00190	Oxidative phosphorylation	Energy metabolism	0.0147607
PC-3p-151928_10	CL299.Contig3_All	ko00195	Photosynthesis	Energy metabolism	0.0147607
PC-3p-74244_24	CL299.Contig3_All	ko00190	Oxidative phosphorylation	Energy metabolism	0.0147607
PC-3p-74244_24	CL299.Contig3_All	ko00195	Photosynthesis	Energy metabolism	0.0147607
PC-3p-94839_18	CL299.Contig3_All	ko00190	Oxidative phosphorylation	Energy metabolism	0.0147607
PC-3p-94839_18	CL299.Contig3_All	ko00195	Photosynthesis	Energy metabolism	0.0147607
PC-3p-98932_17	CL299.Contig3_All	ko00190	Oxidative phosphorylation	Energy metabolism	0.0147607
PC-3p-98932_17	CL299.Contig3_All	ko00195	Photosynthesis	Energy metabolism	0.0147607
PC-3p-105230_16	CL299.Contig3_All	ko00190	Oxidative phosphorylation	Energy metabolism	0.0147607
PC-3p-105230_16	CL299.Contig3_All	ko00195	Photosynthesis	Energy metabolism	0.0147607
PC-3p-114449_14	CL299.Contig3_All	ko00190	Oxidative phosphorylation	Energy metabolism	0.0147607
PC-3p-114449_14	CL299.Contig3_All	ko00195	Photosynthesis	Energy metabolism	0.0147607
PC-3p-116510_14	CL299.Contig3_All	ko00190	Oxidative phosphorylation	Energy metabolism	0.0147607
PC-3p-116510_14	CL299.Contig3_All	ko00195	Photosynthesis	Energy metabolism	0.0147607
PC-3p-121147_13	CL299.Contig3_All	ko00190	Oxidative phosphorylation	Energy metabolism	0.0147607
PC-3p-121147_13	CL299.Contig3_All	ko00195	Photosynthesis	Energy metabolism	0.0147607
PC-3p-64436_28	CL299.Contig3_All	ko00190	Oxidative phosphorylation	Energy metabolism	0.0147607
PC-3p-64436_28	CL299.Contig3_All	ko00195	Photosynthesis	Energy metabolism	0.0147607
PC-3p-110344_15	CL299.Contig3_All	ko00190	Oxidative phosphorylation	Energy metabolism	0.0147607
PC-3p-110344_15	CL299.Contig3_All	ko00195	Photosynthesis	Energy metabolism	0.0147607
PC-3p-125128_13	CL299.Contig3_All	ko00190	Oxidative phosphorylation	Energy metabolism	0.0147607
PC-3p-125128_13	CL299.Contig3_All	ko00195	Photosynthesis	Energy metabolism	0.0147607
PC-3p-185120_7	CL299.Contig3_All	ko00190	Oxidative phosphorylation	Energy metabolism	0.0147607
PC-3p-185120_7	CL299.Contig3_All	ko00195	Photosynthesis	Energy metabolism	0.0147607
PC-3p-154470_10	CL299.Contig3_All	ko00190	Oxidative phosphorylation	Energy metabolism	0.0147607
PC-3p-154470_10	CL299.Contig3_All	ko00195	Photosynthesis	Energy metabolism	0.0147607
PC-3p-169142_8	CL299.Contig3_All	ko00190	Oxidative phosphorylation	Energy metabolism	0.0147607
PC-3p-169142_8	CL299.Contig3_All	ko00195	Photosynthesis	Energy metabolism	0.0147607
PC-3p-152854_10	CL299.Contig3_All	ko00190	Oxidative phosphorylation	Energy metabolism	0.0147607
PC-3p-152854_10	CL299.Contig3_All	ko00195	Photosynthesis	Energy metabolism	0.0147607
PC-3p-96887_18	CL299.Contig3_All	ko00190	Oxidative phosphorylation	Energy metabolism	0.0147607
PC-3p-96887_18	CL299.Contig3_All	ko00195	Photosynthesis	Energy metabolism	0.0147607
PC-3p-79570_22	CL299.Contig3_All	ko00190	Oxidative phosphorylation	Energy metabolism	0.0147607
PC-3p-79570_22	CL299.Contig3_All	ko00195	Photosynthesis	Energy metabolism	0.0147607
PC-3p-57427_32	CL299.Contig3_All	ko00190	Oxidative phosphorylation	Energy metabolism	0.0147607
PC-3p-57427_32	CL299.Contig3_All	ko00195	Photosynthesis	Energy metabolism	0.0147607
PC-3p-93462_18	CL299.Contig3_All	ko00190	Oxidative phosphorylation	Energy metabolism	0.0147607
PC-3p-93462_18	CL299.Contig3_All	ko00195	Photosynthesis	Energy metabolism	0.0147607
PC-3p-178034_8	CL299.Contig3_All	ko00190	Oxidative phosphorylation	Energy metabolism	0.0147607
PC-3p-178034_8	CL299.Contig3_All	ko00195	Photosynthesis	Energy metabolism	0.0147607
PC-3p-112478_15	CL299.Contig3_All	ko00190	Oxidative phosphorylation	Energy metabolism	0.0147607
PC-3p-112478_15	CL299.Contig3_All	ko00195	Photosynthesis	Energy metabolism	0.0147607
PC-3p-154938_10	CL299.Contig3_All	ko00190	Oxidative phosphorylation	Energy metabolism	0.0147607
PC-3p-154938_10	CL299.Contig3_All	ko00195	Photosynthesis	Energy metabolism	0.0147607
csn-miR396a_R-3_1ss4AC	Unigene41332_CKL	ko00710	Carbon fixation in photosynthetic organisms	Energy metabolism	0.0405936
PC-3p-13233_139	Unigene55451_All	ko00195	Photosynthesis	Energy metabolism	0.1192
PC-3p-13233_139	Unigene38231_All	ko00195	Photosynthesis	Energy metabolism	0.1192
PC-5p-13233_139	Unigene55451_All	ko00195	Photosynthesis	Energy metabolism	0.1192
PC-5p-13233_139	Unigene38231_All	ko00195	Photosynthesis	Energy metabolism	0.1192
PC-3p-120114_13	Unigene38231_All	ko00195	Photosynthesis	Energy metabolism	0.554253
PC-3p-120114_13	Unigene55451_All	ko00195	Photosynthesis	Energy metabolism	0.554253
PC-3p-44990_42	Unigene38231_All	ko00195	Photosynthesis	Energy metabolism	0.554253
PC-3p-44990_42	Unigene55451_All	ko00195	Photosynthesis	Energy metabolism	0.554253
csn-miR828a	CL10500.Contig1_All	ko04712	Circadian rhythm - plant	Environmental adaptation	0
csn-miR828a	Unigene28964_All	ko04712	Circadian rhythm - plant	Environmental adaptation	1.62609e-130
csn-miR858b_R-3	CL7722.Contig1_All	ko04712	Circadian rhythm - plant	Environmental adaptation	2.97415e-152
csn-miR164a-p5_2ss15CG18CG	CL1252.Contig1_All	ko04626	Plant-pathogen interaction	Environmental adaptation	2.32248e-185
csn-miR828a	CL3426.Contig2_All	ko04712	Circadian rhythm - plant	Environmental adaptation	5.52099e-168
csn-miR828a	CL3426.Contig1_All	ko04712	Circadian rhythm - plant	Environmental adaptation	5.52099e-168
csn-miR828a	CL7677.Contig1_All	ko04712	Circadian rhythm - plant	Environmental adaptation	1.62609e-130
PC-3p-180347_8	Unigene4959_All	ko04626	Plant-pathogen interaction	Environmental adaptation	7.14416e-114
csn-miR858a_L-1R+1	CL7722.Contig1_All	ko04712	Circadian rhythm - plant	Environmental adaptation	2.97415e-152
csn-miR169d-p3_1ss9CA	CL12654.Contig2_All	ko04626	Plant-pathogen interaction	Environmental adaptation	7.14416e-114
PC-3p-134668_11	CL7018.Contig2_All	ko04626	Plant-pathogen interaction	Environmental adaptation	7.14416e-114
csn-miR858b_R-3	CL2876.Contig1_CKL	ko04712	Circadian rhythm - plant	Environmental adaptation	0
csn-miR169a_R-2	Unigene12037_All	ko04626	Plant-pathogen interaction	Environmental adaptation	1.91178e-117
PC-3p-66711_27	CL2514.Contig1_All	ko04712	Circadian rhythm - plant	Environmental adaptation	4.19821e-95
PC-3p-118803_14	Unigene40258_All	ko04712	Circadian rhythm - plant	Environmental adaptation	5.98513e-126
csn-miR169e_R-3	Unigene12037_All	ko04626	Plant-pathogen interaction	Environmental adaptation	1.91178e-117
csn-miR164a-p3_2ss15CG18CG	CL1252.Contig1_All	ko04626	Plant-pathogen interaction	Environmental adaptation	2.32248e-185
PC-3p-32021_60	CL2514.Contig1_All	ko04712	Circadian rhythm - plant	Environmental adaptation	4.19821e-95
csn-miR396b-p3_2ss18AT19CT	CL2998.Contig2_All	ko04626	Plant-pathogen interaction	Environmental adaptation	0
csn-miR828a	CL10500.Contig2_All	ko04712	Circadian rhythm - plant	Environmental adaptation	0
csn-miR396b-p5_2ss18AT19CT	CL2998.Contig2_All	ko04626	Plant-pathogen interaction	Environmental adaptation	0
csn-miR408-p5_2ss19GT20CT	CL7522.Contig2_All	ko04626	Plant-pathogen interaction	Environmental adaptation	4.96795e-227
csn-miR482a-3p_2ss18TC21TA	CL4692.Contig5_All	ko04626	Plant-pathogen interaction	Environmental adaptation	5.26784e-89
csn-miR858a_L-1R+1	CL2876.Contig1_CKL	ko04712	Circadian rhythm - plant	Environmental adaptation	0
csn-miR159a-5p_L-1R-1	CL7522.Contig2_All	ko04626	Plant-pathogen interaction	Environmental adaptation	2.06423e-151
csn-miR828a	CL7722.Contig1_All	ko04712	Circadian rhythm - plant	Environmental adaptation	3.15511e-207
PC-5p-108604_15	CL9144.Contig1_All	ko04712	Circadian rhythm - plant	Environmental adaptation	4.96795e-227
csn-miR858b_R-3	Unigene33229_All	ko04712	Circadian rhythm - plant	Environmental adaptation	4.63137e-82
csn-miR858a_L-1R+1	Unigene33229_All	ko04712	Circadian rhythm - plant	Environmental adaptation	4.63137e-82
csn-miR164a-p5_2ss15CG18CG	CL4656.Contig3_All	ko04712	Circadian rhythm - plant	Environmental adaptation	2.46543e-76
csn-miR535a_R-3	CL4782.Contig1_All	ko04626	Plant-pathogen interaction	Environmental adaptation	2.46543e-76
csn-miR164a-p3_2ss15CG18CG	CL4656.Contig3_All	ko04712	Circadian rhythm - plant	Environmental adaptation	2.46543e-76
csn-miR858b_R-3	Unigene21580_All	ko04712	Circadian rhythm - plant	Environmental adaptation	2.46543e-76
csn-miR2592bj-p3_2ss10TC17AT	CL2068.Contig3_All	ko04626	Plant-pathogen interaction	Environmental adaptation	2.46543e-76
PC-5p-45916_41	CL2764.Contig1_All	ko04626	Plant-pathogen interaction	Environmental adaptation	3.79447e-35
csn-miR166g-p5	CL12538.Contig3_All	ko04626	Plant-pathogen interaction	Environmental adaptation	2.91538e-38
csn-miR6300-p3_1ss10AG	Unigene21580_All	ko04712	Circadian rhythm - plant	Environmental adaptation	2.91538e-38
csn-miR5303j-p5_2ss10GT17CT	CL8094.Contig4_All	ko04626	Plant-pathogen interaction	Environmental adaptation	2.91538e-38
PC-3p-134668_11	CL7130.Contig2_All	ko04626	Plant-pathogen interaction	Environmental adaptation	2.91538e-38
csn-miR482d-p5_2ss13CT17CT	Unigene26831_All	ko04626	Plant-pathogen interaction	Environmental adaptation	2.91538e-38
PC-3p-53444_35	CL8337.Contig1_All	ko04626	Plant-pathogen interaction	Environmental adaptation	2.91538e-38
csn-miR482d-p3_2ss13CT17CT	Unigene26831_All	ko04626	Plant-pathogen interaction	Environmental adaptation	2.91538e-38
csn-miR482b-p5_2ss9TA19AC	CL311.Contig2_EL	ko04626	Plant-pathogen interaction	Environmental adaptation	2.91538e-38
csn-miR482b-p5_2ss9TA19AC	Unigene5993_All	ko04626	Plant-pathogen interaction	Environmental adaptation	2.91538e-38
csn-miR482b-p5_2ss9TA19AC	CL11925.Contig2_All	ko04626	Plant-pathogen interaction	Environmental adaptation	2.91538e-38
PC-3p-42453_45	Unigene36010_All	ko04712	Circadian rhythm - plant	Environmental adaptation	2.91538e-38
csn-miR482b-p5_2ss9TA19AC	CL11925.Contig1_All	ko04626	Plant-pathogen interaction	Environmental adaptation	2.91538e-38
csn-miR5368-p5_2ss15TC18CT	Unigene5189_All	ko04626	Plant-pathogen interaction	Environmental adaptation	2.30452e-58
csn-miR393a	CL3185.Contig2_All	ko04712	Circadian rhythm - plant	Environmental adaptation	2.13182e-45
csn-miR393a	CL1966.Contig2_All	ko04712	Circadian rhythm - plant	Environmental adaptation	2.13182e-45
PC-3p-37557_51	CL2423.Contig2_All	ko04712	Circadian rhythm - plant	Environmental adaptation	3.42636e-50
csn-miR156f-p3	Unigene23385_All	ko04626	Plant-pathogen interaction	Environmental adaptation	3.24664e-32
csn-miR319a	CL11556.Contig3_All	ko04712	Circadian rhythm - plant	Environmental adaptation	3.26423e-26
csn-miR319b_R-1	CL11556.Contig3_All	ko04712	Circadian rhythm - plant	Environmental adaptation	3.26423e-26
csn-miR319a	CL11556.Contig2_All	ko04712	Circadian rhythm - plant	Environmental adaptation	3.26423e-26
csn-miR319a_R-1	CL11556.Contig2_All	ko04712	Circadian rhythm - plant	Environmental adaptation	3.26423e-26
csn-miR319a_R-1	CL11556.Contig3_All	ko04712	Circadian rhythm - plant	Environmental adaptation	3.26423e-26
csn-miR319b_R-1	CL11556.Contig2_All	ko04712	Circadian rhythm - plant	Environmental adaptation	3.26423e-26
PC-3p-127676_12	CL2229.Contig1_All	ko04626	Plant-pathogen interaction	Environmental adaptation	1.70808e-19
PC-5p-73102_25	Unigene19722_All	ko04626	Plant-pathogen interaction	Environmental adaptation	1.70808e-19
PC-5p-73102_25	CL3008.Contig1_All	ko04626	Plant-pathogen interaction	Environmental adaptation	1.70808e-19
PC-5p-40823_47	Unigene27350_All	ko04626	Plant-pathogen interaction	Environmental adaptation	1.18938e-17
csn-miR482a-3p_2ss18TC21TA	CL4692.Contig4_All	ko04626	Plant-pathogen interaction	Environmental adaptation	1.04874e-16
csn-miR482a-3p_2ss18TC21TA	CL4692.Contig1_All	ko04626	Plant-pathogen interaction	Environmental adaptation	1.04874e-16
PC-3p-29_74070	CL9650.Contig4_All	ko04626	Plant-pathogen interaction	Environmental adaptation	2.32356e-25
PC-3p-183635_8	CL2998.Contig2_All	ko04626	Plant-pathogen interaction	Environmental adaptation	3.83444e-17
csn-miR9777-p3_2ss4CT17TA	Unigene14119_All	ko04626	Plant-pathogen interaction	Environmental adaptation	3.83444e-17
PC-3p-56313_33	Unigene11087_All	ko04626	Plant-pathogen interaction	Environmental adaptation	3.83444e-17
csn-miR172b-p3	Unigene14008_All	ko04626	Plant-pathogen interaction	Environmental adaptation	3.83444e-17
csn-miR171m	CL745.Contig6_All	ko04712	Circadian rhythm - plant	Environmental adaptation	3.83444e-17
csn-miR8757b-p5_1ss1TG	CL1977.Contig1_All	ko04712	Circadian rhythm - plant	Environmental adaptation	3.83444e-17
PC-3p-105853_16	Unigene31056_All	ko04626	Plant-pathogen interaction	Environmental adaptation	3.83444e-17
csn-miR8757b-p5_2ss1TG19GC	CL1977.Contig1_All	ko04712	Circadian rhythm - plant	Environmental adaptation	3.83444e-17
csn-miR156a-p3_1ss10TA	Unigene31494_All	ko04626	Plant-pathogen interaction	Environmental adaptation	3.83444e-17
csn-miR3630-3p_L-2_1ss14CT	Unigene2685_All	ko04712	Circadian rhythm - plant	Environmental adaptation	5.66774e-10
csn-miR3630-3p_L-2_1ss22CT	Unigene2685_All	ko04712	Circadian rhythm - plant	Environmental adaptation	5.66774e-10
PC-3p-1581_1049	CL5515.Contig3_All	ko04626	Plant-pathogen interaction	Environmental adaptation	5.66774e-10
csn-miR482-p3_2ss8CT18TA	CL7928.Contig1_All	ko04626	Plant-pathogen interaction	Environmental adaptation	5.66774e-10
csn-miR5368_L-2R+1	CL6027.Contig2_All	ko04626	Plant-pathogen interaction	Environmental adaptation	5.66774e-10
csn-miR169e_R-3	Unigene37816_All	ko04626	Plant-pathogen interaction	Environmental adaptation	5.66774e-10
csn-miR5368-p5_1ss3TC	CL2998.Contig2_All	ko04626	Plant-pathogen interaction	Environmental adaptation	8.27196e-08
csn-miR482b-p5_2ss3TA19TA	Unigene27192_All	ko04626	Plant-pathogen interaction	Environmental adaptation	1.14201e-08
csn-miR482d-p5_2ss13CT17CT	Unigene22222_All	ko04626	Plant-pathogen interaction	Environmental adaptation	1.14201e-08
csn-miR5048a_L+2R-2	Unigene31553_All	ko04626	Plant-pathogen interaction	Environmental adaptation	1.14201e-08
csn-miR164a-p5_2ss15CG18CG	CL1203.Contig3_All	ko04626	Plant-pathogen interaction	Environmental adaptation	1.14201e-08
csn-miR164a-p3_2ss15CG18CG	CL1203.Contig3_All	ko04626	Plant-pathogen interaction	Environmental adaptation	1.14201e-08
PC-3p-102350_16	Unigene29175_All	ko04626	Plant-pathogen interaction	Environmental adaptation	1.14201e-08
PC-3p-100962_17	CL10333.Contig1_All	ko04626	Plant-pathogen interaction	Environmental adaptation	1.14201e-08
PC-3p-180347_8	Unigene14013_All	ko04626	Plant-pathogen interaction	Environmental adaptation	1.14201e-08
csn-miR8005c-p3_1ss12AG	Unigene6592_All	ko04626	Plant-pathogen interaction	Environmental adaptation	1.14201e-08
csn-miR8005a-p3_1ss12AG	Unigene6592_All	ko04626	Plant-pathogen interaction	Environmental adaptation	1.14201e-08
csn-miR166e-p5_2ss10GT17CT	CL2757.Contig1_All	ko04626	Plant-pathogen interaction	Environmental adaptation	1.14201e-08
csn-miR164a-p5_2ss15CG18CG	Unigene27726_All	ko04626	Plant-pathogen interaction	Environmental adaptation	1.14201e-08
csn-miR482-p3_2ss8CT18TA	Unigene63230_All	ko04626	Plant-pathogen interaction	Environmental adaptation	1.14201e-08
PC-3p-184935_7	CL2514.Contig1_All	ko04712	Circadian rhythm - plant	Environmental adaptation	1.14201e-08
csn-miR482d-p3_2ss13CT17CT	Unigene22222_All	ko04626	Plant-pathogen interaction	Environmental adaptation	1.14201e-08
csn-miR164a-p3_2ss15CG18CG	CL9837.Contig3_EL	ko04626	Plant-pathogen interaction	Environmental adaptation	1.14201e-08
csn-miR6149a_L-2R-1_1ss3GC	Unigene4859_All	ko04626	Plant-pathogen interaction	Environmental adaptation	1.14201e-08
csn-miR164a-p3_2ss15CG18CG	Unigene27726_All	ko04626	Plant-pathogen interaction	Environmental adaptation	1.14201e-08
csn-miR394b_L-1_1ss5CA	CL6872.Contig2_All	ko04626	Plant-pathogen interaction	Environmental adaptation	1.14201e-08
csn-miR164a-p5_2ss15CG18CG	CL9837.Contig3_EL	ko04626	Plant-pathogen interaction	Environmental adaptation	1.14201e-08
csn-miR6173-p3_1ss4CT	Unigene9124_All	ko04626	Plant-pathogen interaction	Environmental adaptation	1.14201e-08
csn-miR8757b-p5_1ss17GC	CL1977.Contig1_All	ko04712	Circadian rhythm - plant	Environmental adaptation	1.14201e-08
csn-miR821b-p5_2ss14TG20AT	Unigene14775_All	ko04712	Circadian rhythm - plant	Environmental adaptation	1.14201e-08
csn-miR858b_R-3	CL10500.Contig2_All	ko04712	Circadian rhythm - plant	Environmental adaptation	0.000263313
csn-miR858a_L-1R+1	CL10500.Contig2_All	ko04712	Circadian rhythm - plant	Environmental adaptation	0.000263313
csn-miR858b_R-3	CL10500.Contig1_All	ko04712	Circadian rhythm - plant	Environmental adaptation	0.000506604
csn-miR858a_L-1R+1	CL10500.Contig1_All	ko04712	Circadian rhythm - plant	Environmental adaptation	0.000506604
PC-3p-42453_45	CL1765.Contig10_All	ko04712	Circadian rhythm - plant	Environmental adaptation	9.0674e-05
PC-3p-70583_26	Unigene24032_All	ko04626	Plant-pathogen interaction	Environmental adaptation	9.0674e-05
PC-3p-70583_26	CL6151.Contig2_CKL	ko04626	Plant-pathogen interaction	Environmental adaptation	9.0674e-05
PC-3p-42453_45	CL8542.Contig2_All	ko04712	Circadian rhythm - plant	Environmental adaptation	9.0674e-05
PC-3p-357650_3	CL2514.Contig1_All	ko04712	Circadian rhythm - plant	Environmental adaptation	9.0674e-05
csn-miR858b_R-3	CL1439.Contig1_All	ko04712	Circadian rhythm - plant	Environmental adaptation	9.0674e-05
csn-miR5368-p3_1ss16AG	CL1729.Contig2_All	ko04626	Plant-pathogen interaction	Environmental adaptation	9.0674e-05
csn-miR5368-p5_1ss4TC	CL2998.Contig2_All	ko04626	Plant-pathogen interaction	Environmental adaptation	0.0011827
PC-5p-191094_7	CL8961.Contig1_All	ko04626	Plant-pathogen interaction	Environmental adaptation	0.00311168
csn-miR319g_L+1R-2	CL11556.Contig3_All	ko04712	Circadian rhythm - plant	Environmental adaptation	0.00311168
csn-miR319g_L+1R-2	CL11556.Contig2_All	ko04712	Circadian rhythm - plant	Environmental adaptation	0.00311168
csn-miR3633a-3p_R-3_1ss7TA	CL11925.Contig1_All	ko04626	Plant-pathogen interaction	Environmental adaptation	0.0147607
csn-miR3633a-3p_R-3_1ss7TA	CL11925.Contig2_All	ko04626	Plant-pathogen interaction	Environmental adaptation	0.0147607
PC-3p-103945_16	CL1152.Contig2_All	ko04626	Plant-pathogen interaction	Environmental adaptation	0.0147607
csn-miR160b-3p_1ss16TA	Unigene39802_All	ko04626	Plant-pathogen interaction	Environmental adaptation	0.0147607
csn-miR160b-3p_1ss16TA	Unigene39794_All	ko04626	Plant-pathogen interaction	Environmental adaptation	0.0147607
PC-3p-103945_16	CL6530.Contig7_All	ko04626	Plant-pathogen interaction	Environmental adaptation	0.0147607
csn-miR160b-3p_1ss16TA	CL13567.Contig4_All	ko04626	Plant-pathogen interaction	Environmental adaptation	0.0147607
csn-miR482a-5p_2ss3AG12AC	CL1841.Contig2_All	ko04712	Circadian rhythm - plant	Environmental adaptation	0.0147607
csn-miR160a-3p	CL19.Contig7_All	ko04626	Plant-pathogen interaction	Environmental adaptation	0.0147607
csn-miR160a-3p	CL13567.Contig4_All	ko04626	Plant-pathogen interaction	Environmental adaptation	0.0147607
csn-miR3633a-3p_R-3_1ss7TA	CL311.Contig2_EL	ko04626	Plant-pathogen interaction	Environmental adaptation	0.0147607
csn-miR160a-3p	Unigene39802_All	ko04626	Plant-pathogen interaction	Environmental adaptation	0.0147607
csn-miR160b-3p_1ss16TA	CL19.Contig7_All	ko04626	Plant-pathogen interaction	Environmental adaptation	0.0147607
csn-miR3633a-3p_R-3_1ss7TA	Unigene5993_All	ko04626	Plant-pathogen interaction	Environmental adaptation	0.0147607
csn-miR160a-3p	Unigene39794_All	ko04626	Plant-pathogen interaction	Environmental adaptation	0.0147607
csn-miR164a-p3_2ss15CG18CG	CL5402.Contig3_All	ko04626	Plant-pathogen interaction	Environmental adaptation	0.0405936
csn-miR164a-p5_2ss15CG18CG	CL5402.Contig3_All	ko04626	Plant-pathogen interaction	Environmental adaptation	0.0405936
csn-miR8757b-p3_1ss18GC	CL1977.Contig1_All	ko04712	Circadian rhythm - plant	Environmental adaptation	0.901528
csn-miR8757b-p5_1ss18GC	CL1977.Contig1_All	ko04712	Circadian rhythm - plant	Environmental adaptation	0.901528
csn-miR164a-p5_2ss15CG18CG	CL1252.Contig1_All	ko04141	Protein processing in endoplasmic reticulum	Folding, sorting and degradation	2.32248e-185
csn-miR172d_L-2R+1	CL42.Contig1_All	ko04141	Protein processing in endoplasmic reticulum	Folding, sorting and degradation	1.27087e-272
csn-miR172d_L-2	CL42.Contig1_All	ko04141	Protein processing in endoplasmic reticulum	Folding, sorting and degradation	1.27087e-272
csn-miR164a_1ss13GT	Unigene18223_All	ko03018	RNA degradation	Folding, sorting and degradation	1.02701e-263
csn-miR164a	CL2400.Contig2_All	ko03018	RNA degradation	Folding, sorting and degradation	0
csn-miR482d-p5_2ss13CT17CT	CL6794.Contig4_All	ko03018	RNA degradation	Folding, sorting and degradation	0
csn-miR164c-5p_1ss1TG	Unigene18223_All	ko03018	RNA degradation	Folding, sorting and degradation	1.02701e-263
csn-miR399b_1ss21GA	Unigene20241_All	ko04120	Ubiquitin mediated proteolysis	Folding, sorting and degradation	0
csn-miR172k	CL42.Contig1_All	ko04141	Protein processing in endoplasmic reticulum	Folding, sorting and degradation	1.27087e-272
csn-miR399a_1ss13AT	Unigene20241_All	ko04120	Ubiquitin mediated proteolysis	Folding, sorting and degradation	0
csn-miR399i_1ss7AG	Unigene20241_All	ko04120	Ubiquitin mediated proteolysis	Folding, sorting and degradation	0
csn-miR399a-3p_R+1_1ss20GC	Unigene20241_All	ko04120	Ubiquitin mediated proteolysis	Folding, sorting and degradation	2.85651e-174
csn-miR399e_1ss21GA	Unigene20241_All	ko04120	Ubiquitin mediated proteolysis	Folding, sorting and degradation	0
csn-miR399e	Unigene20241_All	ko04120	Ubiquitin mediated proteolysis	Folding, sorting and degradation	0
csn-miR164a-p3_2ss15CG18CG	CL1252.Contig1_All	ko04141	Protein processing in endoplasmic reticulum	Folding, sorting and degradation	2.32248e-185
PC-5p-67501_27	CL3167.Contig1_All	ko04141	Protein processing in endoplasmic reticulum	Folding, sorting and degradation	1.04041e-84
PC-3p-114893_14	CL3619.Contig2_All	ko03050	Proteasome	Folding, sorting and degradation	4.53506e-166
csn-miR396b-p3_2ss18AT19CT	CL2998.Contig2_All	ko04141	Protein processing in endoplasmic reticulum	Folding, sorting and degradation	0
csn-miR396b-p5_2ss18AT19CT	CL2998.Contig2_All	ko04141	Protein processing in endoplasmic reticulum	Folding, sorting and degradation	0
csn-miR164c-5p_1ss1TG	CL2400.Contig2_All	ko03018	RNA degradation	Folding, sorting and degradation	0
csn-miR172c	CL42.Contig1_All	ko04141	Protein processing in endoplasmic reticulum	Folding, sorting and degradation	1.27087e-272
csn-miR399e	Unigene20241_All	ko04120	Ubiquitin mediated proteolysis	Folding, sorting and degradation	0
csn-miR482d-p3_2ss13CT17CT	CL6794.Contig4_All	ko03018	RNA degradation	Folding, sorting and degradation	0
csn-miR399a	Unigene20241_All	ko04120	Ubiquitin mediated proteolysis	Folding, sorting and degradation	0
PC-3p-32594_59	CL6760.Contig2_EL	ko03050	Proteasome	Folding, sorting and degradation	6.60748e-129
PC-5p-104350_16	Unigene5022_All	ko03018	RNA degradation	Folding, sorting and degradation	2.46543e-76
csn-miR2629g-p3_2ss13TC18GA	Unigene1155_All	ko03018	RNA degradation	Folding, sorting and degradation	2.22347e-64
csn-miR164a-p3_2ss15CG18CG	Unigene9184_All	ko04141	Protein processing in endoplasmic reticulum	Folding, sorting and degradation	2.22347e-64
csn-miR164a-p5_2ss15CG18CG	Unigene9184_All	ko04141	Protein processing in endoplasmic reticulum	Folding, sorting and degradation	2.22347e-64
csn-miR5368-p3_1ss17CT	CL9521.Contig1_All	ko04141	Protein processing in endoplasmic reticulum	Folding, sorting and degradation	4.66288e-39
csn-miR5368-p3_1ss17CT	CL2898.Contig3_All	ko04141	Protein processing in endoplasmic reticulum	Folding, sorting and degradation	4.66288e-39
csn-miR4995_L+1R-4	CL10155.Contig2_All	ko03060	Protein export	Folding, sorting and degradation	1.15459e-35
csn-miR5368-p3_2ss14TC17CT	CL9953.Contig1_All	ko03018	RNA degradation	Folding, sorting and degradation	2.91538e-38
csn-miR2592bj-p3_1ss12TC	CL2123.Contig4_All	ko04141	Protein processing in endoplasmic reticulum	Folding, sorting and degradation	2.91538e-38
csn-miR5368-p5_1ss4TC	Unigene9468_All	ko03060	Protein export	Folding, sorting and degradation	2.91538e-38
csn-miR5368-p5_1ss4TC	Unigene9468_All	ko04141	Protein processing in endoplasmic reticulum	Folding, sorting and degradation	2.91538e-38
PC-3p-145315_10	Unigene5022_All	ko03018	RNA degradation	Folding, sorting and degradation	2.91538e-38
csn-miR7757-5p_1ss2TC	Unigene40378_CKL	ko04141	Protein processing in endoplasmic reticulum	Folding, sorting and degradation	2.91538e-38
csn-miR398a	CL8327.Contig1_All	ko03018	RNA degradation	Folding, sorting and degradation	2.91538e-38
csn-miR477g-p5	CL3790.Contig3_All	ko04141	Protein processing in endoplasmic reticulum	Folding, sorting and degradation	2.91538e-38
csn-miR5368-p5_1ss6TC_2	Unigene9468_All	ko03060	Protein export	Folding, sorting and degradation	2.91538e-38
csn-miR5368-p5_1ss6TC_2	Unigene9468_All	ko04141	Protein processing in endoplasmic reticulum	Folding, sorting and degradation	2.91538e-38
csn-miR164a-p3_2ss15CG18CG	Unigene7976_All	ko04120	Ubiquitin mediated proteolysis	Folding, sorting and degradation	2.91538e-38
csn-miR164a-p5_2ss15CG18CG	Unigene7976_All	ko04120	Ubiquitin mediated proteolysis	Folding, sorting and degradation	2.91538e-38
csn-miR398b	CL8327.Contig1_All	ko03018	RNA degradation	Folding, sorting and degradation	2.91538e-38
csn-miR396a_R-3_1ss4AC	Unigene39165_All	ko03050	Proteasome	Folding, sorting and degradation	2.91538e-38
csn-miR396a_R-3_1ss4AC	CL3086.Contig5_All	ko03050	Proteasome	Folding, sorting and degradation	2.91538e-38
csn-miR5368-p5_1ss6TC_1	Unigene9468_All	ko03060	Protein export	Folding, sorting and degradation	2.91538e-38
csn-miR5368-p5_1ss6TC_1	Unigene9468_All	ko04141	Protein processing in endoplasmic reticulum	Folding, sorting and degradation	2.91538e-38
csn-miR3630-3p_L-3_1ss22CT	Unigene8212_All	ko03050	Proteasome	Folding, sorting and degradation	2.91538e-38
csn-miR171j-5p	Unigene2137_All	ko03050	Proteasome	Folding, sorting and degradation	8.18458e-26
PC-3p-116144_14	Unigene24198_All	ko03018	RNA degradation	Folding, sorting and degradation	8.91415e-34
csn-miR5368-p5_2ss15TC18CT	CL3167.Contig2_All	ko04141	Protein processing in endoplasmic reticulum	Folding, sorting and degradation	8.91415e-34
csn-miR396b-p3_2ss7AG20AG	Unigene24198_All	ko03018	RNA degradation	Folding, sorting and degradation	8.91415e-34
csn-miR5368-p5_1ss7TC	CL5200.Contig4_All	ko04120	Ubiquitin mediated proteolysis	Folding, sorting and degradation	1.70808e-19
csn-miR5368-p5_1ss7TC	CL8502.Contig2_All	ko04120	Ubiquitin mediated proteolysis	Folding, sorting and degradation	1.70808e-19
csn-miR164a-p5_2ss15CG18CG	Unigene20016_All	ko03018	RNA degradation	Folding, sorting and degradation	2.32356e-25
csn-miR2916-p3	Unigene11185_All	ko03060	Protein export	Folding, sorting and degradation	2.32356e-25
csn-miR482b-p5_2ss3TA19TA	Unigene4962_All	ko04141	Protein processing in endoplasmic reticulum	Folding, sorting and degradation	2.32356e-25
csn-miR164a-p3_2ss15CG18CG	Unigene20016_All	ko03018	RNA degradation	Folding, sorting and degradation	2.32356e-25
csn-miR172c-p3_1ss9TC	CL42.Contig1_All	ko04141	Protein processing in endoplasmic reticulum	Folding, sorting and degradation	3.07099e-21
PC-3p-183635_8	CL2998.Contig2_All	ko04141	Protein processing in endoplasmic reticulum	Folding, sorting and degradation	3.83444e-17
csn-miR408-p3_2ss18GT19GT	Unigene31237_All	ko03018	RNA degradation	Folding, sorting and degradation	3.83444e-17
csn-miR156c-p3_1ss5AG	CL609.Contig3_All	ko04120	Ubiquitin mediated proteolysis	Folding, sorting and degradation	3.83444e-17
csn-miR164a_L+1_2	CL2400.Contig2_All	ko03018	RNA degradation	Folding, sorting and degradation	3.83444e-17
csn-miR8757b-p5_1ss1TG	CL1977.Contig1_All	ko04120	Ubiquitin mediated proteolysis	Folding, sorting and degradation	3.83444e-17
csn-miR8757b-p5_2ss1TG19GC	CL1977.Contig1_All	ko04120	Ubiquitin mediated proteolysis	Folding, sorting and degradation	3.83444e-17
csn-miR408-p5_2ss19GT20CT	Unigene31237_All	ko03018	RNA degradation	Folding, sorting and degradation	3.83444e-17
csn-miR167_R-2_1ss4AC	CL1218.Contig1_All	ko04141	Protein processing in endoplasmic reticulum	Folding, sorting and degradation	3.83444e-17
csn-miR164a_L+1_1	CL2400.Contig2_All	ko03018	RNA degradation	Folding, sorting and degradation	3.83444e-17
csn-miR9777-p3_2ss4CT17TA	Unigene13524_All	ko03018	RNA degradation	Folding, sorting and degradation	3.83444e-17
csn-miR2592bj-p3_1ss12TC	Unigene24003_All	ko03018	RNA degradation	Folding, sorting and degradation	5.66774e-10
csn-miR7771-p5_2ss9GA18TA	Unigene9336_All	ko04141	Protein processing in endoplasmic reticulum	Folding, sorting and degradation	5.66774e-10
csn-miR2111a-5p_R-1_1ss20TC	CL7473.Contig1_All	ko03018	RNA degradation	Folding, sorting and degradation	5.66774e-10
csn-miR2592bj-p3_2ss12TC19AT_1	Unigene24003_All	ko03018	RNA degradation	Folding, sorting and degradation	5.66774e-10
csn-miR394b_1ss6AG	Unigene11185_All	ko03060	Protein export	Folding, sorting and degradation	5.66774e-10
PC-3p-76997_23	CL3434.Contig1_EL	ko04141	Protein processing in endoplasmic reticulum	Folding, sorting and degradation	6.99534e-12
csn-miR159c_R-1_1ss3TG	CL8874.Contig2_All	ko03018	RNA degradation	Folding, sorting and degradation	4.73549e-10
csn-miR166b-p3_2ss6CG17TA	CL341.Contig1_All	ko04120	Ubiquitin mediated proteolysis	Folding, sorting and degradation	4.73549e-10
PC-3p-142896_11	Unigene15219_All	ko03018	RNA degradation	Folding, sorting and degradation	5.10122e-13
PC-3p-51202_37	Unigene40215_All	ko04120	Ubiquitin mediated proteolysis	Folding, sorting and degradation	5.10122e-13
PC-3p-51202_37	Unigene27055_All	ko04120	Ubiquitin mediated proteolysis	Folding, sorting and degradation	5.10122e-13
csn-miR166e-p5_2ss10GT17CT	CL3194.Contig1_All	ko03018	RNA degradation	Folding, sorting and degradation	3.73998e-07
csn-miR5368-p5_1ss3TC	CL2998.Contig2_All	ko04141	Protein processing in endoplasmic reticulum	Folding, sorting and degradation	8.27196e-08
csn-miR166b-p3_2ss6CG17TA	CL1433.Contig1_All	ko04120	Ubiquitin mediated proteolysis	Folding, sorting and degradation	8.27196e-08
csn-miR535a_R-3	CL3767.Contig5_All	ko04141	Protein processing in endoplasmic reticulum	Folding, sorting and degradation	1.14201e-08
csn-miR821b-p3_2ss15TG21AT	CL3680.Contig3_All	ko03050	Proteasome	Folding, sorting and degradation	1.14201e-08
csn-miR166b-p3_2ss6CG17TA	Unigene38828_CKL	ko04141	Protein processing in endoplasmic reticulum	Folding, sorting and degradation	1.14201e-08
csn-miR395c-p5_1ss8CG	CL6912.Contig2_All	ko03018	RNA degradation	Folding, sorting and degradation	1.14201e-08
csn-miR821b-p3_2ss15TG21AT	CL3680.Contig4_All	ko03050	Proteasome	Folding, sorting and degradation	1.14201e-08
csn-miR172k_1ss5TA	Unigene13931_All	ko04141	Protein processing in endoplasmic reticulum	Folding, sorting and degradation	1.14201e-08
PC-3p-142896_11	Unigene8860_All	ko04122	Sulfur relay system	Folding, sorting and degradation	1.14201e-08
csn-miR821b-p5_2ss15TG21AT	CL3680.Contig4_All	ko03050	Proteasome	Folding, sorting and degradation	1.14201e-08
PC-5p-59335_31	CL843.Contig4_CKL	ko04120	Ubiquitin mediated proteolysis	Folding, sorting and degradation	1.14201e-08
PC-5p-67501_27	CL3167.Contig2_All	ko04141	Protein processing in endoplasmic reticulum	Folding, sorting and degradation	1.14201e-08
csn-miR477g-p5	CL9430.Contig1_All	ko03060	Protein export	Folding, sorting and degradation	1.14201e-08
csn-miR164a-p3_2ss15CG18CG	CL1645.Contig3_CKL	ko03018	RNA degradation	Folding, sorting and degradation	1.14201e-08
csn-miR6300-p3_1ss10AG	CL3704.Contig1_All	ko03018	RNA degradation	Folding, sorting and degradation	1.14201e-08
csn-miR164a-p5_2ss15CG18CG	CL1101.Contig2_All	ko04120	Ubiquitin mediated proteolysis	Folding, sorting and degradation	1.14201e-08
csn-miR164a-p5_2ss15CG18CG	CL1101.Contig2_All	ko04141	Protein processing in endoplasmic reticulum	Folding, sorting and degradation	1.14201e-08
csn-miR164a-p3_2ss15CG18CG	CL1101.Contig2_All	ko04120	Ubiquitin mediated proteolysis	Folding, sorting and degradation	1.14201e-08
csn-miR164a-p3_2ss15CG18CG	CL1101.Contig2_All	ko04141	Protein processing in endoplasmic reticulum	Folding, sorting and degradation	1.14201e-08
csn-miR821b-p5_2ss15TG21AT	CL3680.Contig3_All	ko03050	Proteasome	Folding, sorting and degradation	1.14201e-08
csn-miR166b-p3_2ss6CG17TA	Unigene9534_All	ko04141	Protein processing in endoplasmic reticulum	Folding, sorting and degradation	1.14201e-08
csn-miR5368-p5_2ss15TC18CT	Unigene20744_CKL	ko03018	RNA degradation	Folding, sorting and degradation	1.14201e-08
csn-miR164a-p5_2ss15CG18CG	CL1645.Contig3_CKL	ko03018	RNA degradation	Folding, sorting and degradation	1.14201e-08
csn-miR8757b-p5_1ss17GC	CL1977.Contig1_All	ko04120	Ubiquitin mediated proteolysis	Folding, sorting and degradation	1.14201e-08
csn-miR319g_L+1R-2	CL48.Contig1_All	ko03060	Protein export	Folding, sorting and degradation	1.14201e-08
csn-miR164a-p5_2ss15CG18CG	Unigene41977_EL	ko03018	RNA degradation	Folding, sorting and degradation	7.96978e-05
csn-miR164a-p3_2ss15CG18CG	Unigene41977_EL	ko03018	RNA degradation	Folding, sorting and degradation	7.96978e-05
PC-3p-44990_42	Unigene11287_All	ko04141	Protein processing in endoplasmic reticulum	Folding, sorting and degradation	7.96978e-05
csn-miR482d-p3_2ss13CT17CT	CL571.Contig1_All	ko04130	SNARE interactions in vesicular transport	Folding, sorting and degradation	9.0674e-05
PC-5p-152420_10	CL161.Contig4_All	ko04141	Protein processing in endoplasmic reticulum	Folding, sorting and degradation	9.0674e-05
csn-miR5303j-p5_2ss10GT17CT	Unigene17005_All	ko03050	Proteasome	Folding, sorting and degradation	9.0674e-05
PC-5p-152420_10	CL161.Contig1_All	ko04141	Protein processing in endoplasmic reticulum	Folding, sorting and degradation	9.0674e-05
PC-3p-176790_8	Unigene15219_All	ko03018	RNA degradation	Folding, sorting and degradation	9.0674e-05
PC-5p-152420_10	CL161.Contig8_All	ko04141	Protein processing in endoplasmic reticulum	Folding, sorting and degradation	9.0674e-05
PC-3p-127676_12	CL8824.Contig1_All	ko04141	Protein processing in endoplasmic reticulum	Folding, sorting and degradation	9.0674e-05
PC-5p-152420_10	CL161.Contig6_All	ko04141	Protein processing in endoplasmic reticulum	Folding, sorting and degradation	9.0674e-05
PC-5p-67501_27	CL2898.Contig3_All	ko04141	Protein processing in endoplasmic reticulum	Folding, sorting and degradation	9.0674e-05
PC-3p-54029_35	CL805.Contig2_All	ko04141	Protein processing in endoplasmic reticulum	Folding, sorting and degradation	9.0674e-05
PC-5p-67501_27	Unigene9184_All	ko04141	Protein processing in endoplasmic reticulum	Folding, sorting and degradation	9.0674e-05
csn-miR482d-p5_2ss13CT17CT	Unigene24120_All	ko04130	SNARE interactions in vesicular transport	Folding, sorting and degradation	9.0674e-05
csn-miR821b-p5_2ss14TG20AT	CL2629.Contig2_All	ko04120	Ubiquitin mediated proteolysis	Folding, sorting and degradation	9.0674e-05
csn-miR482d-p5_2ss13CT17CT	CL571.Contig1_All	ko04130	SNARE interactions in vesicular transport	Folding, sorting and degradation	9.0674e-05
PC-3p-127676_12	CL8824.Contig2_All	ko04141	Protein processing in endoplasmic reticulum	Folding, sorting and degradation	9.0674e-05
csn-miR482d-p3_2ss13CT17CT	Unigene24120_All	ko04130	SNARE interactions in vesicular transport	Folding, sorting and degradation	9.0674e-05
csn-miR5368-p5_1ss4TC	CL2998.Contig2_All	ko04141	Protein processing in endoplasmic reticulum	Folding, sorting and degradation	0.0011827
PC-3p-54029_35	CL11481.Contig2_EL	ko03018	RNA degradation	Folding, sorting and degradation	0.00143626
PC-3p-13233_139	CL5938.Contig1_All	ko04141	Protein processing in endoplasmic reticulum	Folding, sorting and degradation	0.00536442
PC-5p-13233_139	CL5112.Contig1_All	ko04141	Protein processing in endoplasmic reticulum	Folding, sorting and degradation	0.00536442
csn-miR164a-p5_2ss15CG18CG	CL1917.Contig1_All	ko03018	RNA degradation	Folding, sorting and degradation	0.00536442
PC-5p-13233_139	CL5938.Contig1_All	ko04141	Protein processing in endoplasmic reticulum	Folding, sorting and degradation	0.00536442
csn-miR164a-p3_2ss15CG18CG	CL1917.Contig1_All	ko03018	RNA degradation	Folding, sorting and degradation	0.00536442
PC-3p-13233_139	CL5112.Contig1_All	ko04141	Protein processing in endoplasmic reticulum	Folding, sorting and degradation	0.00536442
csn-miR535a-p5_2ss18AT19CT	CL7473.Contig1_All	ko03018	RNA degradation	Folding, sorting and degradation	0.00536442
csn-miR535a_R-3	CL7473.Contig1_All	ko03018	RNA degradation	Folding, sorting and degradation	0.00536442
csn-miR159c-p5_2ss13GT19CA	CL3874.Contig8_All	ko03050	Proteasome	Folding, sorting and degradation	0.00311168
csn-miR159c-p5_2ss13GT19CA	CL1462.Contig1_All	ko03050	Proteasome	Folding, sorting and degradation	0.00311168
csn-miR3630-3p_L-3_1ss22CT	CL882.Contig1_All	ko04141	Protein processing in endoplasmic reticulum	Folding, sorting and degradation	0.00937277
csn-miR394b-3p_1ss15TC	CL3937.Contig2_All	ko04141	Protein processing in endoplasmic reticulum	Folding, sorting and degradation	0.0147607
csn-miR164a-p3_2ss15CG18CG	CL5402.Contig3_All	ko04141	Protein processing in endoplasmic reticulum	Folding, sorting and degradation	0.0405936
csn-miR164a-p5_2ss15CG18CG	CL5402.Contig3_All	ko04141	Protein processing in endoplasmic reticulum	Folding, sorting and degradation	0.0405936
PC-3p-56893_33	Unigene5738_All	ko04120	Ubiquitin mediated proteolysis	Folding, sorting and degradation	0.139875
PC-3p-56893_33	Unigene5738_All	ko04141	Protein processing in endoplasmic reticulum	Folding, sorting and degradation	0.139875
csn-miR8757b-p3_1ss18GC	CL1977.Contig1_All	ko04120	Ubiquitin mediated proteolysis	Folding, sorting and degradation	0.901528
csn-miR8757b-p5_1ss18GC	CL1977.Contig1_All	ko04120	Ubiquitin mediated proteolysis	Folding, sorting and degradation	0.901528
PC-3p-38560_50	Unigene24223_All	ko01210	2-Oxocarboxylic acid metabolism	Global and overview maps	0
PC-3p-38560_50	Unigene24223_All	ko01230	Biosynthesis of amino acids	Global and overview maps	0
PC-3p-106557_16	CL9139.Contig2_EL	ko01230	Biosynthesis of amino acids	Global and overview maps	2.46543e-76
csn-miR156a-p3_1ss10TA	CL8557.Contig2_All	ko01200	Carbon metabolism	Global and overview maps	2.22347e-64
csn-miR156a-p3_1ss10TA	CL8557.Contig2_All	ko01230	Biosynthesis of amino acids	Global and overview maps	2.22347e-64
csn-miR5175-p5_1ss4CT	CL7308.Contig3_All	ko01200	Carbon metabolism	Global and overview maps	2.22347e-64
PC-3p-7375_242	CL9139.Contig2_EL	ko01230	Biosynthesis of amino acids	Global and overview maps	5.28688e-60
PC-3p-106926_15	CL9139.Contig2_EL	ko01230	Biosynthesis of amino acids	Global and overview maps	2.42274e-41
PC-3p-136272_11	CL9139.Contig2_EL	ko01230	Biosynthesis of amino acids	Global and overview maps	1.1724e-37
PC-3p-100962_17	Unigene22961_All	ko01200	Carbon metabolism	Global and overview maps	3.79447e-35
csn-miR398b	CL8327.Contig3_All	ko01200	Carbon metabolism	Global and overview maps	2.91538e-38
csn-miR398b	CL8327.Contig3_All	ko01230	Biosynthesis of amino acids	Global and overview maps	2.91538e-38
PC-3p-75722_24	CL4089.Contig1_CKL	ko01230	Biosynthesis of amino acids	Global and overview maps	2.91538e-38
PC-5p-66328_28	Unigene40656_All	ko01200	Carbon metabolism	Global and overview maps	2.91538e-38
csn-miR164a-p5_2ss15CG18CG	CL3909.Contig2_All	ko01200	Carbon metabolism	Global and overview maps	2.91538e-38
PC-3p-78754_22	Unigene9613_All	ko01200	Carbon metabolism	Global and overview maps	2.91538e-38
csn-miR164a-p3_2ss15CG18CG	CL3909.Contig2_All	ko01200	Carbon metabolism	Global and overview maps	2.91538e-38
csn-miR169g-p3_2ss12CT18GC	Unigene10616_All	ko01200	Carbon metabolism	Global and overview maps	2.91538e-38
csn-miR169g-p3_2ss12CT18GC	Unigene10616_All	ko01210	2-Oxocarboxylic acid metabolism	Global and overview maps	2.91538e-38
csn-miR169g-p3_2ss12CT18GC	Unigene10616_All	ko01230	Biosynthesis of amino acids	Global and overview maps	2.91538e-38
PC-3p-16621_113	CL2924.Contig1_All	ko01200	Carbon metabolism	Global and overview maps	2.91538e-38
PC-3p-16621_113	CL2924.Contig1_All	ko01212	Fatty acid metabolism	Global and overview maps	2.91538e-38
PC-3p-100962_17	Unigene24108_All	ko01200	Carbon metabolism	Global and overview maps	2.91538e-38
PC-3p-100962_17	Unigene24108_All	ko01230	Biosynthesis of amino acids	Global and overview maps	2.91538e-38
csn-miR398a	CL8327.Contig3_All	ko01200	Carbon metabolism	Global and overview maps	2.91538e-38
csn-miR398a	CL8327.Contig3_All	ko01230	Biosynthesis of amino acids	Global and overview maps	2.91538e-38
csn-miR396b	Unigene33040_EL	ko01230	Biosynthesis of amino acids	Global and overview maps	2.91538e-38
csn-miR482-p5_2ss16CT17TC	CL7191.Contig1_All	ko01230	Biosynthesis of amino acids	Global and overview maps	2.91538e-38
csn-miR396b-p5_2ss18AT19CT	Unigene31213_All	ko01200	Carbon metabolism	Global and overview maps	3.57015e-26
csn-miR396b-p3_2ss18AT19CT	Unigene31213_All	ko01200	Carbon metabolism	Global and overview maps	3.57015e-26
csn-miR396b-p3_2ss18AT19CT	CL2374.Contig3_All	ko01200	Carbon metabolism	Global and overview maps	3.57015e-26
csn-miR396b-p5_2ss18AT19CT	CL2374.Contig3_All	ko01200	Carbon metabolism	Global and overview maps	3.57015e-26
PC-3p-133533_12	CL7308.Contig3_All	ko01200	Carbon metabolism	Global and overview maps	5.5146e-42
csn-miR164a-p3_2ss15CG18CG	CL4458.Contig1_EL	ko01200	Carbon metabolism	Global and overview maps	1.61467e-22
csn-miR164a-p5_2ss15CG18CG	CL4458.Contig1_EL	ko01200	Carbon metabolism	Global and overview maps	1.61467e-22
PC-5p-272985_4	CL10015.Contig1_All	ko01212	Fatty acid metabolism	Global and overview maps	8.91415e-34
PC-5p-32944_58	CL9139.Contig2_EL	ko01230	Biosynthesis of amino acids	Global and overview maps	8.91415e-34
csn-miR477g-p5_1ss1CG	CL7851.Contig2_All	ko01212	Fatty acid metabolism	Global and overview maps	8.91415e-34
PC-3p-100962_17	CL6118.Contig2_All	ko01200	Carbon metabolism	Global and overview maps	1.70808e-19
PC-3p-100962_17	CL6118.Contig1_All	ko01200	Carbon metabolism	Global and overview maps	1.70808e-19
csn-miR399c_L+2R-2	CL9868.Contig3_All	ko01200	Carbon metabolism	Global and overview maps	2.99335e-17
PC-3p-44990_42	Unigene9613_All	ko01200	Carbon metabolism	Global and overview maps	2.32356e-25
PC-3p-12275_150	CL2924.Contig1_All	ko01200	Carbon metabolism	Global and overview maps	2.32356e-25
PC-3p-12275_150	CL2924.Contig1_All	ko01212	Fatty acid metabolism	Global and overview maps	2.32356e-25
PC-3p-9651_188	Unigene7946_All	ko01200	Carbon metabolism	Global and overview maps	2.00778e-16
PC-3p-168622_9	Unigene3126_All	ko01200	Carbon metabolism	Global and overview maps	1.24141e-15
csn-miR5368-p5_2ss15TC18CT	Unigene3732_All	ko01230	Biosynthesis of amino acids	Global and overview maps	3.83444e-17
PC-3p-141242_11	CL9139.Contig2_EL	ko01230	Biosynthesis of amino acids	Global and overview maps	3.83444e-17
PC-3p-71230_25	CL9139.Contig2_EL	ko01230	Biosynthesis of amino acids	Global and overview maps	3.83444e-17
PC-3p-70898_26	CL9139.Contig2_EL	ko01230	Biosynthesis of amino acids	Global and overview maps	3.83444e-17
PC-3p-151928_10	CL9139.Contig2_EL	ko01230	Biosynthesis of amino acids	Global and overview maps	3.83444e-17
PC-3p-112478_15	CL9139.Contig2_EL	ko01230	Biosynthesis of amino acids	Global and overview maps	3.83444e-17
csn-miR858-p3_2ss15CG18TA	Unigene13454_All	ko01200	Carbon metabolism	Global and overview maps	3.83444e-17
PC-3p-224010_6	CL9139.Contig2_EL	ko01230	Biosynthesis of amino acids	Global and overview maps	3.83444e-17
PC-3p-125128_13	CL9139.Contig2_EL	ko01230	Biosynthesis of amino acids	Global and overview maps	3.83444e-17
PC-3p-98068_17	CL9139.Contig2_EL	ko01230	Biosynthesis of amino acids	Global and overview maps	3.83444e-17
PC-3p-57427_32	CL9139.Contig2_EL	ko01230	Biosynthesis of amino acids	Global and overview maps	3.83444e-17
PC-3p-94839_18	CL9139.Contig2_EL	ko01230	Biosynthesis of amino acids	Global and overview maps	3.83444e-17
PC-3p-129365_12	CL9139.Contig2_EL	ko01230	Biosynthesis of amino acids	Global and overview maps	3.83444e-17
PC-3p-154938_10	CL9139.Contig2_EL	ko01230	Biosynthesis of amino acids	Global and overview maps	3.83444e-17
csn-miR397a_1ss2CA	Unigene22742_All	ko01210	2-Oxocarboxylic acid metabolism	Global and overview maps	3.83444e-17
csn-miR397a_1ss2CA	Unigene22742_All	ko01230	Biosynthesis of amino acids	Global and overview maps	3.83444e-17
csn-miR159a-5p_L-1R-1	CL8993.Contig1_CKL	ko01200	Carbon metabolism	Global and overview maps	3.83444e-17
csn-miR397a_1ss10GC	Unigene22742_All	ko01210	2-Oxocarboxylic acid metabolism	Global and overview maps	3.83444e-17
csn-miR397a_1ss10GC	Unigene22742_All	ko01230	Biosynthesis of amino acids	Global and overview maps	3.83444e-17
csn-miR397a	Unigene22742_All	ko01210	2-Oxocarboxylic acid metabolism	Global and overview maps	3.83444e-17
csn-miR397a	Unigene22742_All	ko01230	Biosynthesis of amino acids	Global and overview maps	3.83444e-17
PC-3p-178034_8	CL9139.Contig2_EL	ko01230	Biosynthesis of amino acids	Global and overview maps	3.83444e-17
PC-3p-62523_29	CL9139.Contig2_EL	ko01230	Biosynthesis of amino acids	Global and overview maps	3.83444e-17
PC-3p-154481_10	CL9139.Contig2_EL	ko01230	Biosynthesis of amino acids	Global and overview maps	3.83444e-17
PC-3p-1581_1049	Unigene6598_All	ko01200	Carbon metabolism	Global and overview maps	3.83444e-17
PC-3p-177009_8	CL9139.Contig2_EL	ko01230	Biosynthesis of amino acids	Global and overview maps	3.83444e-17
PC-3p-62800_29	CL9139.Contig2_EL	ko01230	Biosynthesis of amino acids	Global and overview maps	3.83444e-17
PC-3p-38560_50	CL9139.Contig2_EL	ko01230	Biosynthesis of amino acids	Global and overview maps	3.83444e-17
csn-miR9777-p3_2ss4CT17TA	Unigene13524_All	ko01200	Carbon metabolism	Global and overview maps	3.83444e-17
csn-miR9777-p3_2ss4CT17TA	Unigene13524_All	ko01230	Biosynthesis of amino acids	Global and overview maps	3.83444e-17
PC-3p-126481_12	Unigene22961_All	ko01200	Carbon metabolism	Global and overview maps	5.66774e-10
PC-3p-43186_44	Unigene6489_All	ko01230	Biosynthesis of amino acids	Global and overview maps	5.66774e-10
PC-3p-116510_14	Unigene9256_All	ko01230	Biosynthesis of amino acids	Global and overview maps	1.14201e-08
PC-3p-93702_18	CL2513.Contig1_All	ko01212	Fatty acid metabolism	Global and overview maps	1.14201e-08
csn-miR397-p3	Unigene22742_All	ko01210	2-Oxocarboxylic acid metabolism	Global and overview maps	1.14201e-08
csn-miR397-p3	Unigene22742_All	ko01230	Biosynthesis of amino acids	Global and overview maps	1.14201e-08
PC-5p-216492_6	CL5435.Contig4_All	ko01200	Carbon metabolism	Global and overview maps	1.14201e-08
PC-5p-216492_6	CL5435.Contig4_All	ko01230	Biosynthesis of amino acids	Global and overview maps	1.14201e-08
PC-3p-12413_148	Unigene9256_All	ko01230	Biosynthesis of amino acids	Global and overview maps	1.14201e-08
PC-3p-108814_15	Unigene9256_All	ko01230	Biosynthesis of amino acids	Global and overview maps	1.14201e-08
PC-3p-93462_18	Unigene9256_All	ko01230	Biosynthesis of amino acids	Global and overview maps	1.14201e-08
PC-5p-59335_31	Unigene24223_All	ko01210	2-Oxocarboxylic acid metabolism	Global and overview maps	1.14201e-08
PC-5p-59335_31	Unigene24223_All	ko01230	Biosynthesis of amino acids	Global and overview maps	1.14201e-08
PC-3p-57427_32	Unigene9256_All	ko01230	Biosynthesis of amino acids	Global and overview maps	1.14201e-08
PC-3p-112120_15	Unigene9256_All	ko01230	Biosynthesis of amino acids	Global and overview maps	1.14201e-08
PC-3p-96887_18	Unigene9256_All	ko01230	Biosynthesis of amino acids	Global and overview maps	1.14201e-08
PC-3p-110344_15	Unigene9256_All	ko01230	Biosynthesis of amino acids	Global and overview maps	1.14201e-08
csn-miR396b_R+1_1ss7AT	CL2176.Contig1_All	ko01210	2-Oxocarboxylic acid metabolism	Global and overview maps	1.14201e-08
csn-miR396b_R+1_1ss7AT	CL2176.Contig1_All	ko01230	Biosynthesis of amino acids	Global and overview maps	1.14201e-08
csn-miR397a_1ss2CA	CL6738.Contig2_All	ko01200	Carbon metabolism	Global and overview maps	1.14201e-08
csn-miR397a_1ss2CA	CL6738.Contig2_All	ko01230	Biosynthesis of amino acids	Global and overview maps	1.14201e-08
PC-3p-80963_22	Unigene9256_All	ko01230	Biosynthesis of amino acids	Global and overview maps	1.14201e-08
csn-miR5368-p5_2ss15TC18CT	CL2968.Contig3_All	ko01212	Fatty acid metabolism	Global and overview maps	1.14201e-08
PC-3p-64436_28	Unigene9256_All	ko01230	Biosynthesis of amino acids	Global and overview maps	1.14201e-08
PC-3p-94839_18	Unigene9256_All	ko01230	Biosynthesis of amino acids	Global and overview maps	1.14201e-08
PC-3p-149743_10	Unigene5506_All	ko01200	Carbon metabolism	Global and overview maps	1.14201e-08
PC-3p-149743_10	Unigene5506_All	ko01212	Fatty acid metabolism	Global and overview maps	1.14201e-08
csn-miR166d-p5_2ss10CG20AC	Unigene3121_All	ko01212	Fatty acid metabolism	Global and overview maps	1.14201e-08
csn-miR482b-p5_2ss9TA19AC	Unigene26049_All	ko01200	Carbon metabolism	Global and overview maps	1.14201e-08
csn-miR482b-p5_2ss9TA19AC	Unigene26049_All	ko01230	Biosynthesis of amino acids	Global and overview maps	1.14201e-08
csn-miR5303j-p5_2ss10GT17CT	CL2968.Contig3_All	ko01212	Fatty acid metabolism	Global and overview maps	1.14201e-08
PC-3p-153004_10	Unigene9256_All	ko01230	Biosynthesis of amino acids	Global and overview maps	1.14201e-08
PC-3p-118155_14	Unigene9256_All	ko01230	Biosynthesis of amino acids	Global and overview maps	1.14201e-08
PC-3p-118138_14	Unigene9256_All	ko01230	Biosynthesis of amino acids	Global and overview maps	1.14201e-08
PC-3p-62669_29	Unigene9256_All	ko01230	Biosynthesis of amino acids	Global and overview maps	1.14201e-08
csn-miR396b-p5_2ss18AT19CT	Unigene17216_All	ko01230	Biosynthesis of amino acids	Global and overview maps	1.14201e-08
csn-miR397-p5	Unigene22742_All	ko01210	2-Oxocarboxylic acid metabolism	Global and overview maps	1.14201e-08
csn-miR397-p5	Unigene22742_All	ko01230	Biosynthesis of amino acids	Global and overview maps	1.14201e-08
csn-miR396b-p3_2ss18AT19CT	Unigene17216_All	ko01230	Biosynthesis of amino acids	Global and overview maps	1.14201e-08
PC-3p-130184_12	Unigene9256_All	ko01230	Biosynthesis of amino acids	Global and overview maps	1.14201e-08
PC-3p-105230_16	Unigene9256_All	ko01230	Biosynthesis of amino acids	Global and overview maps	1.14201e-08
PC-3p-152854_10	Unigene9256_All	ko01230	Biosynthesis of amino acids	Global and overview maps	1.14201e-08
PC-3p-154470_10	Unigene9256_All	ko01230	Biosynthesis of amino acids	Global and overview maps	1.14201e-08
PC-3p-136292_11	Unigene9256_All	ko01230	Biosynthesis of amino acids	Global and overview maps	1.14201e-08
PC-3p-74244_24	Unigene9256_All	ko01230	Biosynthesis of amino acids	Global and overview maps	1.14201e-08
csn-miR482-p5_2ss16CT17TC	Unigene24223_All	ko01210	2-Oxocarboxylic acid metabolism	Global and overview maps	1.14201e-08
csn-miR482-p5_2ss16CT17TC	Unigene24223_All	ko01230	Biosynthesis of amino acids	Global and overview maps	1.14201e-08
PC-3p-98932_17	Unigene9256_All	ko01230	Biosynthesis of amino acids	Global and overview maps	1.14201e-08
PC-3p-98068_17	Unigene9256_All	ko01230	Biosynthesis of amino acids	Global and overview maps	1.14201e-08
csn-miR482a-5p_2ss3AG12AC	Unigene18816_All	ko01210	2-Oxocarboxylic acid metabolism	Global and overview maps	1.14201e-08
csn-miR482a-5p_2ss3AG12AC	Unigene18816_All	ko01230	Biosynthesis of amino acids	Global and overview maps	1.14201e-08
PC-5p-87640_20	CL9139.Contig2_EL	ko01230	Biosynthesis of amino acids	Global and overview maps	7.96978e-05
PC-3p-98542_17	CL9139.Contig2_EL	ko01230	Biosynthesis of amino acids	Global and overview maps	7.96978e-05
csn-miR8757b-p5_1ss1TG	Unigene31213_All	ko01200	Carbon metabolism	Global and overview maps	0.000187353
csn-miR2586a-p5_1ss13AG	Unigene6053_All	ko01230	Biosynthesis of amino acids	Global and overview maps	9.0674e-05
PC-3p-150021_10	CL2886.Contig2_All	ko01230	Biosynthesis of amino acids	Global and overview maps	9.0674e-05
PC-3p-70898_26	CL2886.Contig2_All	ko01230	Biosynthesis of amino acids	Global and overview maps	9.0674e-05
PC-3p-126183_13	CL2886.Contig2_All	ko01230	Biosynthesis of amino acids	Global and overview maps	9.0674e-05
PC-3p-174218_8	CL2886.Contig2_All	ko01230	Biosynthesis of amino acids	Global and overview maps	9.0674e-05
PC-3p-236258_5	CL2886.Contig2_All	ko01230	Biosynthesis of amino acids	Global and overview maps	9.0674e-05
PC-3p-149337_10	CL2886.Contig2_All	ko01230	Biosynthesis of amino acids	Global and overview maps	9.0674e-05
PC-3p-131847_12	CL2886.Contig2_All	ko01230	Biosynthesis of amino acids	Global and overview maps	9.0674e-05
PC-3p-75320_24	CL2886.Contig2_All	ko01230	Biosynthesis of amino acids	Global and overview maps	9.0674e-05
PC-3p-139456_11	CL2886.Contig2_All	ko01230	Biosynthesis of amino acids	Global and overview maps	9.0674e-05
PC-3p-122177_13	CL2886.Contig2_All	ko01230	Biosynthesis of amino acids	Global and overview maps	9.0674e-05
PC-3p-169142_8	CL2886.Contig2_All	ko01230	Biosynthesis of amino acids	Global and overview maps	9.0674e-05
csn-miR2586a-p3_1ss13AG	Unigene6053_All	ko01230	Biosynthesis of amino acids	Global and overview maps	9.0674e-05
PC-3p-121147_13	CL2886.Contig2_All	ko01230	Biosynthesis of amino acids	Global and overview maps	9.0674e-05
csn-miR169f-p3_2ss11AT18AC	Unigene61225_All	ko01212	Fatty acid metabolism	Global and overview maps	9.0674e-05
PC-3p-86213_20	CL2886.Contig2_All	ko01230	Biosynthesis of amino acids	Global and overview maps	9.0674e-05
PC-3p-144945_10	CL2886.Contig2_All	ko01230	Biosynthesis of amino acids	Global and overview maps	9.0674e-05
csn-miR8757b-p5_1ss18GC	CL1147.Contig3_All	ko01200	Carbon metabolism	Global and overview maps	9.0674e-05
PC-3p-190364_7	CL9139.Contig2_EL	ko01230	Biosynthesis of amino acids	Global and overview maps	0.00536442
PC-3p-132371_12	Unigene23004_All	ko01212	Fatty acid metabolism	Global and overview maps	0.00536442
PC-3p-125637_13	CL9139.Contig2_EL	ko01230	Biosynthesis of amino acids	Global and overview maps	0.00536442
PC-3p-134668_11	CL9139.Contig2_EL	ko01230	Biosynthesis of amino acids	Global and overview maps	0.00536442
csn-miR164a-p3_2ss15CG18CG	CL8948.Contig1_All	ko01230	Biosynthesis of amino acids	Global and overview maps	0.00311168
csn-miR164a-p5_2ss15CG18CG	CL8948.Contig1_All	ko01230	Biosynthesis of amino acids	Global and overview maps	0.00311168
PC-5p-145303_10	CL9643.Contig2_All	ko01200	Carbon metabolism	Global and overview maps	0.00311168
PC-5p-145303_10	CL9643.Contig2_All	ko01230	Biosynthesis of amino acids	Global and overview maps	0.00311168
csn-miR160c-p5_2ss13AG17AG	CL1371.Contig2_All	ko01200	Carbon metabolism	Global and overview maps	0.0409641
csn-miR396a_R-3_1ss4AC	Unigene41332_CKL	ko01200	Carbon metabolism	Global and overview maps	0.0405936
csn-miR8757b-p5_1ss1TG	Unigene25971_All	ko01230	Biosynthesis of amino acids	Global and overview maps	0.0534762
PC-3p-52678_36	Unigene29493_CKL	ko01200	Carbon metabolism	Global and overview maps	0.830138
csn-miR5368-p3_2ss14TC17CT	Unigene3732_All	ko01230	Biosynthesis of amino acids	Global and overview maps	0.830138
csn-miR5368-p5_2ss15TC18CT	Unigene8246_All	ko00511	Other glycan degradation	Glycan biosynthesis and metabolism	4.96795e-227
csn-miR172d_L-2R+1	CL42.Contig1_All	ko00510	N-Glycan biosynthesis	Glycan biosynthesis and metabolism	1.27087e-272
csn-miR172d_L-2	CL42.Contig1_All	ko00510	N-Glycan biosynthesis	Glycan biosynthesis and metabolism	1.27087e-272
csn-miR159b-p5_2ss11CA18TG	CL3862.Contig4_All	ko00511	Other glycan degradation	Glycan biosynthesis and metabolism	0
csn-miR172k	CL42.Contig1_All	ko00510	N-Glycan biosynthesis	Glycan biosynthesis and metabolism	1.27087e-272
csn-miR172c	CL42.Contig1_All	ko00510	N-Glycan biosynthesis	Glycan biosynthesis and metabolism	1.27087e-272
csn-miR159c-p3_2ss11CA18TG	CL3862.Contig4_All	ko00511	Other glycan degradation	Glycan biosynthesis and metabolism	0
csn-miR156c-p3_1ss5AG	CL5115.Contig1_All	ko00531	Glycosaminoglycan degradation	Glycan biosynthesis and metabolism	8.34695e-68
csn-miR172c	Unigene6404_All	ko00563	Glycosylphosphatidylinositol(GPI	Glycan biosynthesis and metabolism	2.91538e-38
PC-5p-91129_19	CL3943.Contig4_All	ko00511	Other glycan degradation	Glycan biosynthesis and metabolism	2.91538e-38
PC-5p-91129_19	CL3943.Contig4_All	ko00531	Glycosaminoglycan degradation	Glycan biosynthesis and metabolism	2.91538e-38
PC-5p-91129_19	CL3943.Contig4_All	ko00604	Glycosphingolipid biosynthesis - ganglio series	Glycan biosynthesis and metabolism	2.91538e-38
PC-3p-128561_12	Unigene24179_All	ko00510	N-Glycan biosynthesis	Glycan biosynthesis and metabolism	3.42636e-50
csn-miR3633a-3p_R-3_1ss7TA	CL4715.Contig5_All	ko00510	N-Glycan biosynthesis	Glycan biosynthesis and metabolism	1.70808e-19
csn-miR172c-p3_1ss9TC	CL42.Contig1_All	ko00510	N-Glycan biosynthesis	Glycan biosynthesis and metabolism	3.07099e-21
csn-miR166e-p5_2ss10GT17CT	Unigene27078_All	ko00563	Glycosylphosphatidylinositol(GPI	Glycan biosynthesis and metabolism	3.83444e-17
csn-miR8005a-p5_1ss11AG	Unigene36217_All	ko00511	Other glycan degradation	Glycan biosynthesis and metabolism	1.14201e-08
csn-miR8005a-p5_1ss11AG	Unigene36217_All	ko00531	Glycosaminoglycan degradation	Glycan biosynthesis and metabolism	1.14201e-08
csn-miR8005a-p5_1ss11AG	Unigene36217_All	ko00604	Glycosphingolipid biosynthesis - ganglio series	Glycan biosynthesis and metabolism	1.14201e-08
csn-miR2118e-p3_2ss13TA19CT	CL12878.Contig1_All	ko00510	N-Glycan biosynthesis	Glycan biosynthesis and metabolism	1.14201e-08
csn-miR8005a-p3_1ss12AG	Unigene36217_All	ko00511	Other glycan degradation	Glycan biosynthesis and metabolism	1.14201e-08
csn-miR8005a-p3_1ss12AG	Unigene36217_All	ko00531	Glycosaminoglycan degradation	Glycan biosynthesis and metabolism	1.14201e-08
csn-miR8005a-p3_1ss12AG	Unigene36217_All	ko00604	Glycosphingolipid biosynthesis - ganglio series	Glycan biosynthesis and metabolism	1.14201e-08
csn-miR8005c-p3_1ss12AG	Unigene36217_All	ko00511	Other glycan degradation	Glycan biosynthesis and metabolism	1.14201e-08
csn-miR8005c-p3_1ss12AG	Unigene36217_All	ko00531	Glycosaminoglycan degradation	Glycan biosynthesis and metabolism	1.14201e-08
csn-miR8005c-p3_1ss12AG	Unigene36217_All	ko00604	Glycosphingolipid biosynthesis - ganglio series	Glycan biosynthesis and metabolism	1.14201e-08
PC-5p-216492_6	CL5589.Contig2_All	ko00514	Other types of O-glycan biosynthesis	Glycan biosynthesis and metabolism	1.14201e-08
csn-miR530a_R+1_1ss20TG	CL1720.Contig4_All	ko00511	Other glycan degradation	Glycan biosynthesis and metabolism	9.0674e-05
csn-miR530a_R+1_1ss20TG	CL1720.Contig4_All	ko00531	Glycosaminoglycan degradation	Glycan biosynthesis and metabolism	9.0674e-05
csn-miR530a_R+1_1ss20TG	CL1720.Contig4_All	ko00604	Glycosphingolipid biosynthesis - ganglio series	Glycan biosynthesis and metabolism	9.0674e-05
csn-miR530a_R+1_1ss20TG	Unigene106_All	ko00511	Other glycan degradation	Glycan biosynthesis and metabolism	9.0674e-05
csn-miR530a_R+1_1ss20TG	Unigene106_All	ko00531	Glycosaminoglycan degradation	Glycan biosynthesis and metabolism	9.0674e-05
csn-miR530a_R+1_1ss20TG	Unigene106_All	ko00604	Glycosphingolipid biosynthesis - ganglio series	Glycan biosynthesis and metabolism	9.0674e-05
csn-miR482a-5p_2ss3AG12AC	CL133.Contig1_All	ko00531	Glycosaminoglycan degradation	Glycan biosynthesis and metabolism	0.0603362
csn-miR4995_L+1R-4	Unigene19994_All	ko00561	Glycerolipid metabolism	Lipid metabolism	7.39702e-99
csn-miR4995_L+1R-4	Unigene19994_All	ko00564	Glycerophospholipid metabolism	Lipid metabolism	7.39702e-99
PC-3p-58653_32	CL3545.Contig1_All	ko00564	Glycerophospholipid metabolism	Lipid metabolism	7.14416e-114
PC-5p-39590_48	CL5399.Contig4_All	ko00591	Linoleic acid metabolism	Lipid metabolism	7.14416e-114
PC-5p-39590_48	CL5399.Contig4_All	ko00592	alpha-Linolenic acid metabolism	Lipid metabolism	7.14416e-114
csn-miR477g-p5	CL9285.Contig2_All	ko00591	Linoleic acid metabolism	Lipid metabolism	2.46543e-76
PC-3p-100962_17	CL9837.Contig2_All	ko00592	alpha-Linolenic acid metabolism	Lipid metabolism	2.46543e-76
PC-5p-62252_30	CL5399.Contig4_All	ko00591	Linoleic acid metabolism	Lipid metabolism	2.46543e-76
PC-5p-62252_30	CL5399.Contig4_All	ko00592	alpha-Linolenic acid metabolism	Lipid metabolism	2.46543e-76
csn-miR169c-p3_2ss12GC17TG	CL1779.Contig3_All	ko00565	Ether lipid metabolism	Lipid metabolism	2.46543e-76
csn-miR477g-p5	CL9285.Contig3_All	ko00591	Linoleic acid metabolism	Lipid metabolism	2.46543e-76
csn-miR166e-p5_2ss10GT17CT	CL2254.Contig2_All	ko00561	Glycerolipid metabolism	Lipid metabolism	2.10081e-67
csn-miR166e-p5_2ss10GT17CT	CL2254.Contig4_All	ko00561	Glycerolipid metabolism	Lipid metabolism	2.10081e-67
PC-3p-142896_11	CL12456.Contig1_All	ko00073	Cutin, suberine and wax biosynthesis	Lipid metabolism	7.89354e-100
csn-miR159a-p3_2ss9AT18TG	CL4707.Contig5_All	ko00564	Glycerophospholipid metabolism	Lipid metabolism	1.29521e-55
csn-miR159a-p3_2ss9AT18TG	CL4707.Contig5_All	ko00592	alpha-Linolenic acid metabolism	Lipid metabolism	1.29521e-55
csn-miR159a-p3_2ss9AT18TG	CL4707.Contig6_All	ko00564	Glycerophospholipid metabolism	Lipid metabolism	1.29521e-55
csn-miR159a-p3_2ss9AT18TG	CL4707.Contig6_All	ko00592	alpha-Linolenic acid metabolism	Lipid metabolism	1.29521e-55
csn-miR159a-p3_2ss9AT18TG	CL4707.Contig4_All	ko00564	Glycerophospholipid metabolism	Lipid metabolism	1.29521e-55
csn-miR159a-p3_2ss9AT18TG	CL4707.Contig4_All	ko00592	alpha-Linolenic acid metabolism	Lipid metabolism	1.29521e-55
csn-miR530a_R-1_1ss8GA	CL5358.Contig1_All	ko00100	Steroid biosynthesis	Lipid metabolism	1.44661e-57
csn-miR530a_R-1_1ss8GA	CL5358.Contig1_All	ko00561	Glycerolipid metabolism	Lipid metabolism	1.44661e-57
csn-miR530a_R-1_1ss8GA	CL5358.Contig1_All	ko00564	Glycerophospholipid metabolism	Lipid metabolism	1.44661e-57
csn-miR530a_R-1_1ss8GA	CL5358.Contig1_All	ko00565	Ether lipid metabolism	Lipid metabolism	1.44661e-57
csn-miR530a_R-1_1ss8GA	CL5358.Contig1_All	ko00590	Arachidonic acid metabolism	Lipid metabolism	1.44661e-57
csn-miR530a_R-1_1ss8GA	CL5358.Contig1_All	ko00591	Linoleic acid metabolism	Lipid metabolism	1.44661e-57
csn-miR530a_R-1_1ss8GA	CL5358.Contig1_All	ko00592	alpha-Linolenic acid metabolism	Lipid metabolism	1.44661e-57
csn-miR530a_R-1_1ss8GA	CL5358.Contig4_All	ko00100	Steroid biosynthesis	Lipid metabolism	1.44661e-57
csn-miR530a_R-1_1ss8GA	CL5358.Contig4_All	ko00561	Glycerolipid metabolism	Lipid metabolism	1.44661e-57
csn-miR530a_R-1_1ss8GA	CL5358.Contig4_All	ko00564	Glycerophospholipid metabolism	Lipid metabolism	1.44661e-57
csn-miR530a_R-1_1ss8GA	CL5358.Contig4_All	ko00565	Ether lipid metabolism	Lipid metabolism	1.44661e-57
csn-miR530a_R-1_1ss8GA	CL5358.Contig4_All	ko00590	Arachidonic acid metabolism	Lipid metabolism	1.44661e-57
csn-miR530a_R-1_1ss8GA	CL5358.Contig4_All	ko00591	Linoleic acid metabolism	Lipid metabolism	1.44661e-57
csn-miR530a_R-1_1ss8GA	CL5358.Contig4_All	ko00592	alpha-Linolenic acid metabolism	Lipid metabolism	1.44661e-57
PC-5p-67501_27	Unigene4486_All	ko00592	alpha-Linolenic acid metabolism	Lipid metabolism	2.91538e-38
PC-3p-16621_113	CL2924.Contig1_All	ko00071	Fatty acid degradation	Lipid metabolism	2.91538e-38
PC-3p-16621_113	CL2924.Contig1_All	ko00072	Synthesis and degradation of ketone bodies	Lipid metabolism	2.91538e-38
PC-5p-91129_19	CL3943.Contig4_All	ko00600	Sphingolipid metabolism	Lipid metabolism	2.91538e-38
PC-3p-128561_12	Unigene24179_All	ko00561	Glycerolipid metabolism	Lipid metabolism	3.42636e-50
PC-3p-128561_12	Unigene24179_All	ko00564	Glycerophospholipid metabolism	Lipid metabolism	3.42636e-50
csn-miR6149a_L-2R-1_1ss3GC	CL3670.Contig2_All	ko00561	Glycerolipid metabolism	Lipid metabolism	6.27865e-26
csn-miR6149a_L-2R-1_1ss3GC	CL3670.Contig2_All	ko00564	Glycerophospholipid metabolism	Lipid metabolism	6.27865e-26
csn-miR8005a-p5_1ss11AG	Unigene33377_All	ko00073	Cutin, suberine and wax biosynthesis	Lipid metabolism	5.5146e-42
PC-5p-272985_4	CL10015.Contig1_All	ko00061	Fatty acid biosynthesis	Lipid metabolism	8.91415e-34
PC-5p-272985_4	CL10015.Contig1_All	ko00071	Fatty acid degradation	Lipid metabolism	8.91415e-34
PC-5p-83175_21	CL9842.Contig3_All	ko00592	alpha-Linolenic acid metabolism	Lipid metabolism	8.91415e-34
csn-miR477g-p5_1ss1CG	CL7851.Contig2_All	ko00071	Fatty acid degradation	Lipid metabolism	8.91415e-34
csn-miR477g-p5_1ss1CG	CL7851.Contig2_All	ko00592	alpha-Linolenic acid metabolism	Lipid metabolism	8.91415e-34
csn-miR477g-p5_1ss1CG	CL7851.Contig2_All	ko01040	Biosynthesis of unsaturated fatty acids	Lipid metabolism	8.91415e-34
csn-miR2592ay-p5_2ss6AG17CG_1	CL2929.Contig2_All	ko00073	Cutin, suberine and wax biosynthesis	Lipid metabolism	1.70808e-19
csn-miR390-p3_2ss17TA19GA	Unigene2464_All	ko00100	Steroid biosynthesis	Lipid metabolism	1.70808e-19
csn-miR5368-p5_1ss7TC	CL8502.Contig2_All	ko00590	Arachidonic acid metabolism	Lipid metabolism	1.70808e-19
csn-miR2592ay-p3_2ss6AG17CG_1	CL2929.Contig2_All	ko00073	Cutin, suberine and wax biosynthesis	Lipid metabolism	1.70808e-19
PC-3p-54029_35	CL1182.Contig2_All	ko00561	Glycerolipid metabolism	Lipid metabolism	2.32356e-25
PC-3p-54029_35	CL1182.Contig2_All	ko00564	Glycerophospholipid metabolism	Lipid metabolism	2.32356e-25
PC-3p-12275_150	CL2924.Contig1_All	ko00071	Fatty acid degradation	Lipid metabolism	2.32356e-25
PC-3p-12275_150	CL2924.Contig1_All	ko00072	Synthesis and degradation of ketone bodies	Lipid metabolism	2.32356e-25
csn-miR166d-p5_2ss10CG20AC	CL10911.Contig6_All	ko00565	Ether lipid metabolism	Lipid metabolism	4.64637e-13
csn-miR166d-p5_2ss10CG20AC	CL10911.Contig4_All	ko00565	Ether lipid metabolism	Lipid metabolism	4.64637e-13
csn-miR166d-p5_2ss10CG20AC	CL10911.Contig3_All	ko00565	Ether lipid metabolism	Lipid metabolism	4.64637e-13
csn-miR8757b-p5_1ss17GC	CL7162.Contig3_All	ko00564	Glycerophospholipid metabolism	Lipid metabolism	3.83444e-17
csn-miR8757b-p5_1ss17GC	CL7162.Contig3_All	ko00592	alpha-Linolenic acid metabolism	Lipid metabolism	3.83444e-17
csn-miR3630-3p_L-2_1ss22CT	CL2510.Contig3_All	ko00600	Sphingolipid metabolism	Lipid metabolism	3.83444e-17
csn-miR858-p3_2ss15CG18TA	Unigene13454_All	ko00071	Fatty acid degradation	Lipid metabolism	3.83444e-17
PC-3p-64760_28	CL4451.Contig1_All	ko00564	Glycerophospholipid metabolism	Lipid metabolism	3.83444e-17
PC-3p-64760_28	CL4451.Contig1_All	ko00565	Ether lipid metabolism	Lipid metabolism	3.83444e-17
csn-miR8757b-p5_1ss17GC	CL4451.Contig1_All	ko00564	Glycerophospholipid metabolism	Lipid metabolism	3.83444e-17
csn-miR8757b-p5_1ss17GC	CL4451.Contig1_All	ko00565	Ether lipid metabolism	Lipid metabolism	3.83444e-17
csn-miR168_1ss5TC	Unigene5292_All	ko00561	Glycerolipid metabolism	Lipid metabolism	3.83444e-17
csn-miR5072_L-4_1ss12CT	Unigene5292_All	ko00561	Glycerolipid metabolism	Lipid metabolism	3.83444e-17
PC-5p-86811_20	Unigene36442_All	ko00600	Sphingolipid metabolism	Lipid metabolism	5.66774e-10
csn-miR3630-3p_L-3_1ss22CT	Unigene17709_All	ko00591	Linoleic acid metabolism	Lipid metabolism	4.34403e-06
csn-miR3630-3p_L-3_1ss22CT	CL222.Contig1_All	ko00591	Linoleic acid metabolism	Lipid metabolism	4.34403e-06
PC-3p-93702_18	CL2513.Contig1_All	ko00071	Fatty acid degradation	Lipid metabolism	1.14201e-08
PC-3p-93702_18	CL2513.Contig1_All	ko00592	alpha-Linolenic acid metabolism	Lipid metabolism	1.14201e-08
csn-miR8005a-p5_1ss11AG	Unigene36217_All	ko00600	Sphingolipid metabolism	Lipid metabolism	1.14201e-08
csn-miR8005a-p3_1ss12AG	Unigene36217_All	ko00600	Sphingolipid metabolism	Lipid metabolism	1.14201e-08
csn-miR5368-p5_2ss15TC18CT	CL2968.Contig3_All	ko00062	Fatty acid elongation	Lipid metabolism	1.14201e-08
PC-5p-496092_3	Unigene36442_All	ko00600	Sphingolipid metabolism	Lipid metabolism	1.14201e-08
PC-3p-72603_25	CL2656.Contig2_All	ko00561	Glycerolipid metabolism	Lipid metabolism	1.14201e-08
PC-3p-149743_10	Unigene5506_All	ko00061	Fatty acid biosynthesis	Lipid metabolism	1.14201e-08
csn-miR166d-p5_2ss10CG20AC	Unigene3121_All	ko00062	Fatty acid elongation	Lipid metabolism	1.14201e-08
PC-3p-12275_150	CL11302.Contig5_All	ko00073	Cutin, suberine and wax biosynthesis	Lipid metabolism	1.14201e-08
csn-miR5303j-p5_2ss10GT17CT	CL2968.Contig3_All	ko00062	Fatty acid elongation	Lipid metabolism	1.14201e-08
csn-miR8005c-p3_1ss12AG	Unigene36217_All	ko00600	Sphingolipid metabolism	Lipid metabolism	1.14201e-08
csn-miR166e-p5_2ss10GT17CT	CL1779.Contig2_All	ko00565	Ether lipid metabolism	Lipid metabolism	1.14201e-08
PC-5p-74595_24	Unigene26154_All	ko00073	Cutin, suberine and wax biosynthesis	Lipid metabolism	1.14201e-08
csn-miR477a-p5_1ss19TG	CL9285.Contig3_All	ko00591	Linoleic acid metabolism	Lipid metabolism	1.14201e-08
csn-miR894_L-3R+1	Unigene15249_All	ko00561	Glycerolipid metabolism	Lipid metabolism	1.14201e-08
csn-miR894_L-3R+1	Unigene15249_All	ko00564	Glycerophospholipid metabolism	Lipid metabolism	1.14201e-08
csn-miR477a-p5_1ss19TG	CL9285.Contig2_All	ko00591	Linoleic acid metabolism	Lipid metabolism	1.14201e-08
PC-5p-167506_9	Unigene9213_All	ko00561	Glycerolipid metabolism	Lipid metabolism	4.43161e-06
csn-miR8757b-p5_2ss1TG19GC	CL2285.Contig1_All	ko00592	alpha-Linolenic acid metabolism	Lipid metabolism	0.000391816
csn-miR8757b-p5_1ss1TG	CL2285.Contig1_All	ko00592	alpha-Linolenic acid metabolism	Lipid metabolism	0.000391816
PC-5p-176608_8	Unigene15836_All	ko00100	Steroid biosynthesis	Lipid metabolism	0.000391816
csn-miR530a_R+1_1ss20TG	CL1720.Contig4_All	ko00600	Sphingolipid metabolism	Lipid metabolism	9.0674e-05
PC-3p-100962_17	CL4798.Contig2_All	ko00071	Fatty acid degradation	Lipid metabolism	9.0674e-05
PC-3p-100962_17	CL4798.Contig2_All	ko00592	alpha-Linolenic acid metabolism	Lipid metabolism	9.0674e-05
PC-3p-43833_43	CL3545.Contig1_All	ko00564	Glycerophospholipid metabolism	Lipid metabolism	9.0674e-05
csn-miR530a_R+1_1ss20TG	Unigene106_All	ko00600	Sphingolipid metabolism	Lipid metabolism	9.0674e-05
csn-miR169f-p3_2ss11AT18AC	Unigene61225_All	ko00062	Fatty acid elongation	Lipid metabolism	9.0674e-05
csn-miR169f-p3_2ss11AT18AC	Unigene61225_All	ko01040	Biosynthesis of unsaturated fatty acids	Lipid metabolism	9.0674e-05
PC-3p-132371_12	Unigene23004_All	ko01040	Biosynthesis of unsaturated fatty acids	Lipid metabolism	0.00536442
csn-miR8757b-p5_1ss18GC	CL2285.Contig1_All	ko00592	alpha-Linolenic acid metabolism	Lipid metabolism	0.00311168
csn-miR8757b-p3_1ss18GC	CL2285.Contig1_All	ko00592	alpha-Linolenic acid metabolism	Lipid metabolism	0.00311168
csn-miR160c-p5_2ss13AG17AG	CL1371.Contig2_All	ko00561	Glycerolipid metabolism	Lipid metabolism	0.0409641
csn-miR8757b-p5_1ss17GC	CL2285.Contig1_All	ko00592	alpha-Linolenic acid metabolism	Lipid metabolism	0.0311171
csn-miR166e-p5_2ss10GT17CT	CL1779.Contig3_All	ko00565	Ether lipid metabolism	Lipid metabolism	0.0479952
PC-3p-100962_17	CL756.Contig1_All	ko02010	ABC transporters	Membrane transport	4.03445e-162
PC-3p-102350_16	CL756.Contig1_All	ko02010	ABC transporters	Membrane transport	4.03445e-162
PC-3p-42453_45	CL756.Contig1_All	ko02010	ABC transporters	Membrane transport	4.03445e-162
PC-5p-200790_7	CL1458.Contig1_All	ko02010	ABC transporters	Membrane transport	2.46543e-76
PC-3p-176790_8	Unigene8236_All	ko02010	ABC transporters	Membrane transport	3.42636e-50
csn-miR5368-p5_1ss3TC	Unigene36937_EL	ko02010	ABC transporters	Membrane transport	2.32356e-25
csn-miR172e-p3_1ss16CT	Unigene10475_All	ko02010	ABC transporters	Membrane transport	3.83444e-17
csn-miR172e-p5_1ss16CT	Unigene10475_All	ko02010	ABC transporters	Membrane transport	3.83444e-17
PC-3p-77796_23	CL2536.Contig1_All	ko02010	ABC transporters	Membrane transport	3.83444e-17
csn-miR2629g-p3_2ss13TC18GA	CL3579.Contig4_All	ko02010	ABC transporters	Membrane transport	3.83444e-17
csn-miR845d_R+3_2ss1TA19AT	Unigene30990_All	ko02010	ABC transporters	Membrane transport	0.00265878
csn-miR845d_R+3_2ss1TA19AT	Unigene40848_All	ko02010	ABC transporters	Membrane transport	0.00265878
csn-miR858b_R-3	CL1277.Contig1_All	ko00860	Porphyrin and chlorophyll metabolism	Metabolism of cofactors and vitamins	9.40999e-94
csn-miR858a_L-1R+1	Unigene1958_All	ko00860	Porphyrin and chlorophyll metabolism	Metabolism of cofactors and vitamins	0
PC-3p-38560_50	Unigene24223_All	ko00770	Pantothenate and CoA biosynthesis	Metabolism of cofactors and vitamins	0
csn-miR858b_R-3	CL1277.Contig4_All	ko00860	Porphyrin and chlorophyll metabolism	Metabolism of cofactors and vitamins	9.40999e-94
csn-miR858b_R-3	Unigene1958_All	ko00860	Porphyrin and chlorophyll metabolism	Metabolism of cofactors and vitamins	0
csn-miR858b_R-3	Unigene8417_All	ko00860	Porphyrin and chlorophyll metabolism	Metabolism of cofactors and vitamins	4.63137e-82
csn-miR858a_L-1R+1	Unigene8417_All	ko00860	Porphyrin and chlorophyll metabolism	Metabolism of cofactors and vitamins	4.63137e-82
csn-miR5368-p5_2ss15TC18CT	CL7357.Contig2_All	ko00860	Porphyrin and chlorophyll metabolism	Metabolism of cofactors and vitamins	2.46543e-76
csn-miR858b_R-3	CL3417.Contig1_All	ko00860	Porphyrin and chlorophyll metabolism	Metabolism of cofactors and vitamins	4.49978e-54
csn-miR858a_L-1R+1	CL3417.Contig1_All	ko00860	Porphyrin and chlorophyll metabolism	Metabolism of cofactors and vitamins	4.49978e-54
csn-miR858a_L-1R+1	CL3417.Contig2_All	ko00860	Porphyrin and chlorophyll metabolism	Metabolism of cofactors and vitamins	4.49978e-54
csn-miR858b_R-3	CL3417.Contig2_All	ko00860	Porphyrin and chlorophyll metabolism	Metabolism of cofactors and vitamins	4.49978e-54
csn-miR858b_R-3	Unigene9120_All	ko00860	Porphyrin and chlorophyll metabolism	Metabolism of cofactors and vitamins	1.41635e-44
csn-miR858b_R-3	Unigene9121_All	ko00860	Porphyrin and chlorophyll metabolism	Metabolism of cofactors and vitamins	1.41635e-44
PC-3p-70173_26	CL5738.Contig2_All	ko00130	Ubiquinone and other terpenoid-quinone biosynthesis	Metabolism of cofactors and vitamins	2.91538e-38
csn-miR164a-p3_2ss15CG18CG	Unigene647_All	ko00130	Ubiquinone and other terpenoid-quinone biosynthesis	Metabolism of cofactors and vitamins	2.91538e-38
csn-miR164a-p5_2ss15CG18CG	Unigene647_All	ko00130	Ubiquinone and other terpenoid-quinone biosynthesis	Metabolism of cofactors and vitamins	2.91538e-38
csn-miR858b_R-3	CL2837.Contig2_EL	ko00860	Porphyrin and chlorophyll metabolism	Metabolism of cofactors and vitamins	2.91538e-38
csn-miR858b_R-3	Unigene41272_All	ko00860	Porphyrin and chlorophyll metabolism	Metabolism of cofactors and vitamins	2.91538e-38
PC-3p-7375_242	Unigene23244_All	ko00760	Nicotinate and nicotinamide metabolism	Metabolism of cofactors and vitamins	2.91538e-38
csn-miR858a_L-1R+1	CL2837.Contig2_EL	ko00860	Porphyrin and chlorophyll metabolism	Metabolism of cofactors and vitamins	2.91538e-38
csn-miR396b	Unigene33040_EL	ko00130	Ubiquinone and other terpenoid-quinone biosynthesis	Metabolism of cofactors and vitamins	2.91538e-38
csn-miR172c-5p	CL9831.Contig1_All	ko00860	Porphyrin and chlorophyll metabolism	Metabolism of cofactors and vitamins	3.42636e-50
csn-miR166b-p3_2ss6CG17TA	CL5227.Contig1_All	ko00860	Porphyrin and chlorophyll metabolism	Metabolism of cofactors and vitamins	1.70808e-19
csn-miR403d-p5_1ss14AG	CL2335.Contig1_All	ko00860	Porphyrin and chlorophyll metabolism	Metabolism of cofactors and vitamins	1.70808e-19
csn-miR166b-p3_2ss6CG17TA	Unigene12283_All	ko00860	Porphyrin and chlorophyll metabolism	Metabolism of cofactors and vitamins	1.70808e-19
PC-3p-236258_5	Unigene35_All	ko00730	Thiamine metabolism	Metabolism of cofactors and vitamins	2.32356e-25
PC-3p-131096_12	Unigene35_All	ko00730	Thiamine metabolism	Metabolism of cofactors and vitamins	2.32356e-25
PC-3p-144945_10	Unigene35_All	ko00730	Thiamine metabolism	Metabolism of cofactors and vitamins	2.32356e-25
PC-3p-58589_32	Unigene35_All	ko00730	Thiamine metabolism	Metabolism of cofactors and vitamins	2.32356e-25
PC-3p-122177_13	Unigene35_All	ko00730	Thiamine metabolism	Metabolism of cofactors and vitamins	2.32356e-25
PC-3p-70898_26	Unigene35_All	ko00730	Thiamine metabolism	Metabolism of cofactors and vitamins	2.32356e-25
PC-3p-174218_8	Unigene35_All	ko00730	Thiamine metabolism	Metabolism of cofactors and vitamins	2.32356e-25
PC-3p-131847_12	Unigene35_All	ko00730	Thiamine metabolism	Metabolism of cofactors and vitamins	2.32356e-25
PC-3p-79570_22	Unigene35_All	ko00730	Thiamine metabolism	Metabolism of cofactors and vitamins	2.32356e-25
PC-3p-154140_10	Unigene35_All	ko00730	Thiamine metabolism	Metabolism of cofactors and vitamins	2.32356e-25
PC-3p-149337_10	Unigene35_All	ko00730	Thiamine metabolism	Metabolism of cofactors and vitamins	2.32356e-25
PC-3p-139456_11	Unigene35_All	ko00730	Thiamine metabolism	Metabolism of cofactors and vitamins	2.32356e-25
PC-3p-215957_6	Unigene35_All	ko00730	Thiamine metabolism	Metabolism of cofactors and vitamins	2.32356e-25
csn-miR396a-p3_1ss19GA	CL7057.Contig1_All	ko00860	Porphyrin and chlorophyll metabolism	Metabolism of cofactors and vitamins	3.83444e-17
csn-miR8005a-p5_1ss11AG	Unigene28909_CKL	ko00860	Porphyrin and chlorophyll metabolism	Metabolism of cofactors and vitamins	3.83444e-17
csn-miR166d-p5_2ss10CG20AC	CL3714.Contig1_All	ko00740	Riboflavin metabolism	Metabolism of cofactors and vitamins	3.83444e-17
csn-miR8757b-p5_1ss18GC	CL2566.Contig2_All	ko00770	Pantothenate and CoA biosynthesis	Metabolism of cofactors and vitamins	5.66774e-10
PC-3p-206471_7	CL2891.Contig1_All	ko00130	Ubiquinone and other terpenoid-quinone biosynthesis	Metabolism of cofactors and vitamins	7.33693e-11
csn-miR858a_L-1R+1	Unigene23239_All	ko00860	Porphyrin and chlorophyll metabolism	Metabolism of cofactors and vitamins	8.27196e-08
csn-miR858b_R-3	Unigene23239_All	ko00860	Porphyrin and chlorophyll metabolism	Metabolism of cofactors and vitamins	8.27196e-08
PC-3p-6248_282	Unigene35652_All	ko00860	Porphyrin and chlorophyll metabolism	Metabolism of cofactors and vitamins	1.14201e-08
PC-5p-59335_31	Unigene24223_All	ko00770	Pantothenate and CoA biosynthesis	Metabolism of cofactors and vitamins	1.14201e-08
PC-3p-6248_282	CL5368.Contig5_EL	ko00860	Porphyrin and chlorophyll metabolism	Metabolism of cofactors and vitamins	1.14201e-08
PC-3p-16621_113	CL4457.Contig2_EL	ko00130	Ubiquinone and other terpenoid-quinone biosynthesis	Metabolism of cofactors and vitamins	1.14201e-08
csn-miR396b_R+1_1ss7AT	CL2176.Contig1_All	ko00770	Pantothenate and CoA biosynthesis	Metabolism of cofactors and vitamins	1.14201e-08
PC-5p-93963_18	CL6346.Contig1_All	ko00860	Porphyrin and chlorophyll metabolism	Metabolism of cofactors and vitamins	1.14201e-08
PC-3p-142896_11	Unigene8860_All	ko00790	Folate biosynthesis	Metabolism of cofactors and vitamins	1.14201e-08
csn-miR9863a-3p_1ss9TC	Unigene22921_All	ko00130	Ubiquinone and other terpenoid-quinone biosynthesis	Metabolism of cofactors and vitamins	1.14201e-08
PC-3p-146293_10	Unigene35_All	ko00730	Thiamine metabolism	Metabolism of cofactors and vitamins	1.14201e-08
csn-miR482-p5_2ss16CT17TC	Unigene24223_All	ko00770	Pantothenate and CoA biosynthesis	Metabolism of cofactors and vitamins	1.14201e-08
csn-miR8757b-p5_1ss17GC	CL2566.Contig2_All	ko00770	Pantothenate and CoA biosynthesis	Metabolism of cofactors and vitamins	1.14201e-08
PC-5p-73102_25	Unigene22410_CKL	ko00740	Riboflavin metabolism	Metabolism of cofactors and vitamins	1.14201e-08
PC-3p-54029_35	CL805.Contig2_All	ko00750	Vitamin B6 metabolism	Metabolism of cofactors and vitamins	9.0674e-05
csn-miR164a-p3_2ss15CG18CG	CL8948.Contig1_All	ko00760	Nicotinate and nicotinamide metabolism	Metabolism of cofactors and vitamins	0.00311168
csn-miR164a-p5_2ss15CG18CG	CL8948.Contig1_All	ko00760	Nicotinate and nicotinamide metabolism	Metabolism of cofactors and vitamins	0.00311168
csn-miR396b-p5_2ss18AT19CT	Unigene28073_CKL	ko00670	One carbon pool by folate	Metabolism of cofactors and vitamins	0.0534762
csn-miR396b-p3_2ss18AT19CT	Unigene28073_CKL	ko00670	One carbon pool by folate	Metabolism of cofactors and vitamins	0.0534762
PC-3p-136272_11	Unigene24139_All	ko00130	Ubiquinone and other terpenoid-quinone biosynthesis	Metabolism of cofactors and vitamins	0.830138
PC-3p-58653_32	CL8717.Contig3_All	ko00480	Glutathione metabolism	Metabolism of other amino acids	2.06423e-151
csn-miR395a_1ss19CT	CL12050.Contig1_All	ko00450	Selenocompound metabolism	Metabolism of other amino acids	0
csn-miR395a	CL12050.Contig1_All	ko00450	Selenocompound metabolism	Metabolism of other amino acids	0
csn-miR5175-p5_1ss4CT	CL7308.Contig3_All	ko00480	Glutathione metabolism	Metabolism of other amino acids	2.22347e-64
csn-miR168	Unigene24397_All	ko00460	Cyanoamino acid metabolism	Metabolism of other amino acids	6.30007e-63
csn-miR858a_L-1R+1	CL13603.Contig6_All	ko00450	Selenocompound metabolism	Metabolism of other amino acids	4.1613e-44
csn-miR858b_R-3	CL13603.Contig6_All	ko00450	Selenocompound metabolism	Metabolism of other amino acids	4.1613e-44
PC-3p-78754_22	Unigene9613_All	ko00410	beta-Alanine metabolism	Metabolism of other amino acids	2.91538e-38
csn-miR4995_L+1R-4	Unigene24397_All	ko00460	Cyanoamino acid metabolism	Metabolism of other amino acids	2.91538e-38
PC-3p-133533_12	CL7308.Contig3_All	ko00480	Glutathione metabolism	Metabolism of other amino acids	5.5146e-42
csn-miR408-p3_2ss18GT19GT	CL8183.Contig2_All	ko00480	Glutathione metabolism	Metabolism of other amino acids	6.47482e-22
csn-miR408_L-1R+1	CL8183.Contig2_All	ko00480	Glutathione metabolism	Metabolism of other amino acids	6.47482e-22
csn-miR408-p5_2ss19GT20CT	CL8183.Contig2_All	ko00480	Glutathione metabolism	Metabolism of other amino acids	6.47482e-22
PC-3p-44990_42	Unigene9613_All	ko00410	beta-Alanine metabolism	Metabolism of other amino acids	2.32356e-25
PC-3p-236258_5	Unigene35_All	ko00480	Glutathione metabolism	Metabolism of other amino acids	2.32356e-25
PC-3p-131096_12	Unigene35_All	ko00480	Glutathione metabolism	Metabolism of other amino acids	2.32356e-25
PC-3p-144945_10	Unigene35_All	ko00480	Glutathione metabolism	Metabolism of other amino acids	2.32356e-25
PC-3p-58589_32	Unigene35_All	ko00480	Glutathione metabolism	Metabolism of other amino acids	2.32356e-25
PC-3p-122177_13	Unigene35_All	ko00480	Glutathione metabolism	Metabolism of other amino acids	2.32356e-25
PC-3p-70898_26	Unigene35_All	ko00480	Glutathione metabolism	Metabolism of other amino acids	2.32356e-25
PC-3p-174218_8	Unigene35_All	ko00480	Glutathione metabolism	Metabolism of other amino acids	2.32356e-25
PC-3p-131847_12	Unigene35_All	ko00480	Glutathione metabolism	Metabolism of other amino acids	2.32356e-25
csn-miR395a_L-1	CL12050.Contig1_All	ko00450	Selenocompound metabolism	Metabolism of other amino acids	2.32356e-25
PC-3p-79570_22	Unigene35_All	ko00480	Glutathione metabolism	Metabolism of other amino acids	2.32356e-25
PC-3p-154140_10	Unigene35_All	ko00480	Glutathione metabolism	Metabolism of other amino acids	2.32356e-25
PC-3p-149337_10	Unigene35_All	ko00480	Glutathione metabolism	Metabolism of other amino acids	2.32356e-25
PC-3p-139456_11	Unigene35_All	ko00480	Glutathione metabolism	Metabolism of other amino acids	2.32356e-25
PC-3p-215957_6	Unigene35_All	ko00480	Glutathione metabolism	Metabolism of other amino acids	2.32356e-25
csn-miR482d-p3_2ss13CT17CT	Unigene22965_All	ko00480	Glutathione metabolism	Metabolism of other amino acids	3.83444e-17
csn-miR482d-p5_2ss13CT17CT	Unigene22965_All	ko00480	Glutathione metabolism	Metabolism of other amino acids	3.83444e-17
csn-miR2118e-p3_2ss13TA19CT	CL2249.Contig4_All	ko00460	Cyanoamino acid metabolism	Metabolism of other amino acids	5.66774e-10
csn-miR2592bj-p3_2ss12TC19AT_1	CL1311.Contig6_All	ko00460	Cyanoamino acid metabolism	Metabolism of other amino acids	5.10122e-13
csn-miR2592bj-p3_1ss12TC	CL1311.Contig6_All	ko00460	Cyanoamino acid metabolism	Metabolism of other amino acids	5.10122e-13
csn-miR2592bj-p3_1ss12TC	CL1311.Contig5_All	ko00460	Cyanoamino acid metabolism	Metabolism of other amino acids	5.10122e-13
csn-miR2592bj-p3_2ss12TC19AT_1	CL1311.Contig5_All	ko00460	Cyanoamino acid metabolism	Metabolism of other amino acids	5.10122e-13
PC-3p-289649_4	CL10113.Contig1_All	ko00460	Cyanoamino acid metabolism	Metabolism of other amino acids	1.14201e-08
PC-3p-43833_43	CL11218.Contig1_All	ko00480	Glutathione metabolism	Metabolism of other amino acids	1.14201e-08
csn-miR3633a-3p_R-3_1ss7TA	Unigene1486_EL	ko00450	Selenocompound metabolism	Metabolism of other amino acids	1.14201e-08
PC-3p-146293_10	Unigene35_All	ko00480	Glutathione metabolism	Metabolism of other amino acids	1.14201e-08
csn-miR164a-p3_2ss15CG18CG	Unigene37628_EL	ko00460	Cyanoamino acid metabolism	Metabolism of other amino acids	1.14201e-08
PC-5p-365976_3	Unigene33883_All	ko00480	Glutathione metabolism	Metabolism of other amino acids	1.14201e-08
PC-3p-165770_9	CL9492.Contig2_All	ko00480	Glutathione metabolism	Metabolism of other amino acids	1.14201e-08
csn-miR164a-p5_2ss15CG18CG	Unigene37628_EL	ko00460	Cyanoamino acid metabolism	Metabolism of other amino acids	1.14201e-08
csn-miR166g-5p_2ss5GA8GT	Unigene12682_All	ko00480	Glutathione metabolism	Metabolism of other amino acids	0.0147607
csn-miR482b-p5_2ss9TA19AC	Unigene9839_All	ko00909	Sesquiterpenoid and triterpenoid biosynthesis	Metabolism of terpenoids and polyketides	7.14416e-114
PC-5p-32944_58	Unigene55474_All	ko00902	Monoterpenoid biosynthesis	Metabolism of terpenoids and polyketides	2.46543e-76
csn-miR396b-p3_2ss18AT19CT	CL4239.Contig3_All	ko00905	Brassinosteroid biosynthesis	Metabolism of terpenoids and polyketides	2.10945e-49
csn-miR396b-p5_2ss18AT19CT	CL4239.Contig3_All	ko00905	Brassinosteroid biosynthesis	Metabolism of terpenoids and polyketides	2.10945e-49
csn-miR6300_R+1	CL3501.Contig3_All	ko00906	Carotenoid biosynthesis	Metabolism of terpenoids and polyketides	3.79447e-35
csn-miR482-p5_2ss16CT17TC	Unigene483_All	ko00906	Carotenoid biosynthesis	Metabolism of terpenoids and polyketides	3.79447e-35
PC-3p-16621_113	CL2924.Contig1_All	ko00900	Terpenoid backbone biosynthesis	Metabolism of terpenoids and polyketides	2.91538e-38
PC-3p-142896_11	Unigene5154_All	ko00900	Terpenoid backbone biosynthesis	Metabolism of terpenoids and polyketides	2.91538e-38
PC-3p-101468_17	Unigene39123_All	ko00902	Monoterpenoid biosynthesis	Metabolism of terpenoids and polyketides	2.91538e-38
csn-miR5368-p5_2ss15TC18CT	Unigene5154_All	ko00900	Terpenoid backbone biosynthesis	Metabolism of terpenoids and polyketides	2.91538e-38
csn-miR396a_R-3_1ss4AC	CL5860.Contig1_All	ko00900	Terpenoid backbone biosynthesis	Metabolism of terpenoids and polyketides	2.91538e-38
csn-miR166a-5p_2ss13GT19AC	CL10387.Contig3_All	ko00900	Terpenoid backbone biosynthesis	Metabolism of terpenoids and polyketides	6.47482e-22
csn-miR169c-p3_2ss12GC17TG	CL652.Contig2_All	ko00903	Limonene and pinene degradation	Metabolism of terpenoids and polyketides	8.91415e-34
csn-miR167a-p3_2	Unigene483_All	ko00906	Carotenoid biosynthesis	Metabolism of terpenoids and polyketides	7.33073e-19
csn-miR167a-p3_1	Unigene483_All	ko00906	Carotenoid biosynthesis	Metabolism of terpenoids and polyketides	7.33073e-19
PC-3p-236258_5	Unigene35_All	ko00900	Terpenoid backbone biosynthesis	Metabolism of terpenoids and polyketides	2.32356e-25
PC-3p-131096_12	Unigene35_All	ko00900	Terpenoid backbone biosynthesis	Metabolism of terpenoids and polyketides	2.32356e-25
PC-3p-144945_10	Unigene35_All	ko00900	Terpenoid backbone biosynthesis	Metabolism of terpenoids and polyketides	2.32356e-25
PC-3p-58589_32	Unigene35_All	ko00900	Terpenoid backbone biosynthesis	Metabolism of terpenoids and polyketides	2.32356e-25
PC-3p-122177_13	Unigene35_All	ko00900	Terpenoid backbone biosynthesis	Metabolism of terpenoids and polyketides	2.32356e-25
PC-3p-70898_26	Unigene35_All	ko00900	Terpenoid backbone biosynthesis	Metabolism of terpenoids and polyketides	2.32356e-25
PC-3p-174218_8	Unigene35_All	ko00900	Terpenoid backbone biosynthesis	Metabolism of terpenoids and polyketides	2.32356e-25
PC-3p-12275_150	CL2924.Contig1_All	ko00900	Terpenoid backbone biosynthesis	Metabolism of terpenoids and polyketides	2.32356e-25
PC-3p-131847_12	Unigene35_All	ko00900	Terpenoid backbone biosynthesis	Metabolism of terpenoids and polyketides	2.32356e-25
PC-3p-79570_22	Unigene35_All	ko00900	Terpenoid backbone biosynthesis	Metabolism of terpenoids and polyketides	2.32356e-25
PC-3p-154140_10	Unigene35_All	ko00900	Terpenoid backbone biosynthesis	Metabolism of terpenoids and polyketides	2.32356e-25
csn-miR8757b-p5_1ss1TG	Unigene2446_All	ko00900	Terpenoid backbone biosynthesis	Metabolism of terpenoids and polyketides	2.32356e-25
PC-3p-149337_10	Unigene35_All	ko00900	Terpenoid backbone biosynthesis	Metabolism of terpenoids and polyketides	2.32356e-25
PC-3p-139456_11	Unigene35_All	ko00900	Terpenoid backbone biosynthesis	Metabolism of terpenoids and polyketides	2.32356e-25
PC-3p-215957_6	Unigene35_All	ko00900	Terpenoid backbone biosynthesis	Metabolism of terpenoids and polyketides	2.32356e-25
csn-miR2592bj-p3_2ss10TC17AT	CL69.Contig1_All	ko00900	Terpenoid backbone biosynthesis	Metabolism of terpenoids and polyketides	1.14201e-08
csn-miR166e-p5_2ss10GT17CT	Unigene31140_All	ko00906	Carotenoid biosynthesis	Metabolism of terpenoids and polyketides	1.14201e-08
csn-miR858b_R-3	CL7260.Contig2_All	ko00906	Carotenoid biosynthesis	Metabolism of terpenoids and polyketides	1.14201e-08
PC-3p-149743_10	Unigene5506_All	ko00253	Tetracycline	Metabolism of terpenoids and polyketides	1.14201e-08
csn-miR159c_R-1_1ss19CT	Unigene42034_CKL	ko00908	Zeatin biosynthesis	Metabolism of terpenoids and polyketides	1.14201e-08
csn-miR159c_R-1	Unigene42034_CKL	ko00908	Zeatin biosynthesis	Metabolism of terpenoids and polyketides	1.14201e-08
csn-miR159c-p5_2ss13GT19CA	Unigene42034_CKL	ko00908	Zeatin biosynthesis	Metabolism of terpenoids and polyketides	1.14201e-08
PC-3p-146293_10	Unigene35_All	ko00900	Terpenoid backbone biosynthesis	Metabolism of terpenoids and polyketides	1.14201e-08
PC-5p-16074_116	Unigene8183_All	ko00902	Monoterpenoid biosynthesis	Metabolism of terpenoids and polyketides	1.14201e-08
csn-miR5303j-p5_2ss10GT17CT	Unigene2176_All	ko00902	Monoterpenoid biosynthesis	Metabolism of terpenoids and polyketides	1.14201e-08
csn-miR4995_L+1R-4	CL7576.Contig2_All	ko00904	Diterpenoid biosynthesis	Metabolism of terpenoids and polyketides	4.43161e-06
PC-5p-176608_8	Unigene15836_All	ko00909	Sesquiterpenoid and triterpenoid biosynthesis	Metabolism of terpenoids and polyketides	0.000391816
csn-miR396a_R-3_1ss4AC	Unigene58_All	ko00900	Terpenoid backbone biosynthesis	Metabolism of terpenoids and polyketides	9.0674e-05
csn-miR8005c-p3_1ss12AG	CL2982.Contig1_All	ko00904	Diterpenoid biosynthesis	Metabolism of terpenoids and polyketides	9.0674e-05
csn-miR408-p3_2ss18GT19GT	Unigene1998_CKL	ko00905	Brassinosteroid biosynthesis	Metabolism of terpenoids and polyketides	9.0674e-05
csn-miR8005a-p3_1ss12AG	CL2982.Contig1_All	ko00904	Diterpenoid biosynthesis	Metabolism of terpenoids and polyketides	9.0674e-05
csn-miR166b-p3_2ss6CG17TA	CL11729.Contig2_All	ko00902	Monoterpenoid biosynthesis	Metabolism of terpenoids and polyketides	9.0674e-05
csn-miR166b-p3_2ss6CG17TA	CL5998.Contig1_All	ko00902	Monoterpenoid biosynthesis	Metabolism of terpenoids and polyketides	9.0674e-05
csn-miR408-p3_2ss18GT19GT	CL4941.Contig4_All	ko00905	Brassinosteroid biosynthesis	Metabolism of terpenoids and polyketides	9.0674e-05
csn-miR2592ay-p3_2ss6AG17CG_1	Unigene40078_All	ko00908	Zeatin biosynthesis	Metabolism of terpenoids and polyketides	0.00311168
csn-miR2592ay-p3_2ss6AG17CG_1	CL5950.Contig4_All	ko00908	Zeatin biosynthesis	Metabolism of terpenoids and polyketides	0.00311168
csn-miR2592ay-p5_2ss6AG17CG_1	Unigene40078_All	ko00908	Zeatin biosynthesis	Metabolism of terpenoids and polyketides	0.00311168
csn-miR2592ay-p5_2ss6AG17CG_1	CL5950.Contig4_All	ko00908	Zeatin biosynthesis	Metabolism of terpenoids and polyketides	0.00311168
csn-miR395a_1ss19CT	CL12050.Contig1_All	ko00230	Purine metabolism	Nucleotide metabolism	0
csn-miR477a_L+1_2ss2AT22AC	CL10706.Contig1_All	ko00240	Pyrimidine metabolism	Nucleotide metabolism	0
csn-miR395a	CL12050.Contig1_All	ko00230	Purine metabolism	Nucleotide metabolism	0
csn-miR535a_R-3	CL4782.Contig1_All	ko00230	Purine metabolism	Nucleotide metabolism	2.46543e-76
csn-miR535a_R-3	CL4782.Contig1_All	ko00240	Pyrimidine metabolism	Nucleotide metabolism	2.46543e-76
PC-5p-1646_1004	Unigene20017_All	ko00230	Purine metabolism	Nucleotide metabolism	2.46543e-76
PC-5p-104350_16	Unigene5022_All	ko00230	Purine metabolism	Nucleotide metabolism	2.46543e-76
PC-5p-104350_16	Unigene5022_All	ko00240	Pyrimidine metabolism	Nucleotide metabolism	2.46543e-76
PC-3p-178175_8	CL3161.Contig9_All	ko00230	Purine metabolism	Nucleotide metabolism	2.42274e-41
PC-3p-145315_10	Unigene5022_All	ko00230	Purine metabolism	Nucleotide metabolism	2.91538e-38
PC-3p-145315_10	Unigene5022_All	ko00240	Pyrimidine metabolism	Nucleotide metabolism	2.91538e-38
PC-3p-100962_17	Unigene24108_All	ko00230	Purine metabolism	Nucleotide metabolism	2.91538e-38
PC-3p-7375_242	Unigene23244_All	ko00230	Purine metabolism	Nucleotide metabolism	2.91538e-38
PC-3p-7375_242	Unigene23244_All	ko00240	Pyrimidine metabolism	Nucleotide metabolism	2.91538e-38
PC-3p-32594_59	CL2421.Contig2_All	ko00230	Purine metabolism	Nucleotide metabolism	1.70808e-19
PC-3p-32594_59	CL2421.Contig2_All	ko00240	Pyrimidine metabolism	Nucleotide metabolism	1.70808e-19
PC-3p-32594_59	CL2421.Contig1_All	ko00230	Purine metabolism	Nucleotide metabolism	1.70808e-19
PC-3p-32594_59	CL2421.Contig1_All	ko00240	Pyrimidine metabolism	Nucleotide metabolism	1.70808e-19
csn-miR395a_L-1	CL12050.Contig1_All	ko00230	Purine metabolism	Nucleotide metabolism	2.32356e-25
csn-miR477a_L+1_2ss2AT22AC	CL10706.Contig2_All	ko00240	Pyrimidine metabolism	Nucleotide metabolism	1.88694e-11
csn-miR156a_R+1	Unigene34172_All	ko00240	Pyrimidine metabolism	Nucleotide metabolism	3.83444e-17
csn-miR156b-5p_R+1	Unigene34172_All	ko00240	Pyrimidine metabolism	Nucleotide metabolism	3.83444e-17
csn-miR2118e-p5_2ss8GC17GT	CL2893.Contig1_All	ko00240	Pyrimidine metabolism	Nucleotide metabolism	3.83444e-17
csn-miR8005a-p5_1ss11AG	CL10590.Contig1_All	ko00230	Purine metabolism	Nucleotide metabolism	5.10122e-13
csn-miR8005a-p5_1ss11AG	CL10590.Contig1_All	ko00240	Pyrimidine metabolism	Nucleotide metabolism	5.10122e-13
PC-5p-216492_6	CL5435.Contig4_All	ko00230	Purine metabolism	Nucleotide metabolism	1.14201e-08
PC-3p-69937_26	CL3161.Contig9_All	ko00230	Purine metabolism	Nucleotide metabolism	1.14201e-08
PC-3p-43833_43	CL11218.Contig1_All	ko00230	Purine metabolism	Nucleotide metabolism	1.14201e-08
PC-3p-43833_43	CL11218.Contig1_All	ko00240	Pyrimidine metabolism	Nucleotide metabolism	1.14201e-08
csn-miR3633a-3p_R-3_1ss7TA	Unigene1486_EL	ko00240	Pyrimidine metabolism	Nucleotide metabolism	1.14201e-08
csn-miR5368-p3_1ss16AG	CL9140.Contig2_All	ko00240	Pyrimidine metabolism	Nucleotide metabolism	1.14201e-08
csn-miR164a-p3_2ss15CG18CG	CL1645.Contig3_CKL	ko00230	Purine metabolism	Nucleotide metabolism	1.14201e-08
csn-miR164a-p3_2ss15CG18CG	CL1645.Contig3_CKL	ko00240	Pyrimidine metabolism	Nucleotide metabolism	1.14201e-08
PC-3p-71194_25	CL3161.Contig9_All	ko00230	Purine metabolism	Nucleotide metabolism	1.14201e-08
PC-3p-106568_16	CL3161.Contig9_All	ko00230	Purine metabolism	Nucleotide metabolism	1.14201e-08
csn-miR166b-p3_2ss6CG17TA	CL7684.Contig2_All	ko00240	Pyrimidine metabolism	Nucleotide metabolism	1.14201e-08
csn-miR164a-p5_2ss15CG18CG	CL1645.Contig3_CKL	ko00230	Purine metabolism	Nucleotide metabolism	1.14201e-08
csn-miR164a-p5_2ss15CG18CG	CL1645.Contig3_CKL	ko00240	Pyrimidine metabolism	Nucleotide metabolism	1.14201e-08
PC-3p-69601_26	Unigene2510_All	ko00240	Pyrimidine metabolism	Nucleotide metabolism	1.14201e-08
PC-5p-8920_203	CL4170.Contig13_All	ko00240	Pyrimidine metabolism	Nucleotide metabolism	0.0147607
PC-5p-8920_203	CL4170.Contig2_All	ko00240	Pyrimidine metabolism	Nucleotide metabolism	0.0147607
PC-5p-8920_203	CL4170.Contig9_All	ko00240	Pyrimidine metabolism	Nucleotide metabolism	0.0147607
PC-5p-8920_203	CL4170.Contig12_All	ko00240	Pyrimidine metabolism	Nucleotide metabolism	0.0147607
csn-miR396b_R+1_2	CL1933.Contig1_All	ko00230	Purine metabolism	Nucleotide metabolism	0.299131
csn-miR396b_R+1_2	CL1933.Contig1_All	ko00240	Pyrimidine metabolism	Nucleotide metabolism	0.299131
csn-miR396b-p3_2ss18AT19CT	CL1933.Contig2_All	ko00230	Purine metabolism	Nucleotide metabolism	0.299131
csn-miR396b-p3_2ss18AT19CT	CL1933.Contig2_All	ko00240	Pyrimidine metabolism	Nucleotide metabolism	0.299131
csn-miR396b	CL1933.Contig1_All	ko00230	Purine metabolism	Nucleotide metabolism	0.299131
csn-miR396b	CL1933.Contig1_All	ko00240	Pyrimidine metabolism	Nucleotide metabolism	0.299131
csn-miR396b	CL1933.Contig2_All	ko00230	Purine metabolism	Nucleotide metabolism	0.299131
csn-miR396b	CL1933.Contig2_All	ko00240	Pyrimidine metabolism	Nucleotide metabolism	0.299131
csn-miR396b_R+1_1	CL1933.Contig1_All	ko00230	Purine metabolism	Nucleotide metabolism	0.299131
csn-miR396b_R+1_1	CL1933.Contig1_All	ko00240	Pyrimidine metabolism	Nucleotide metabolism	0.299131
csn-miR396b_R+1_2	CL1933.Contig2_All	ko00230	Purine metabolism	Nucleotide metabolism	0.299131
csn-miR396b_R+1_2	CL1933.Contig2_All	ko00240	Pyrimidine metabolism	Nucleotide metabolism	0.299131
csn-miR396b-p3_2ss18AT19CT	CL1933.Contig1_All	ko00230	Purine metabolism	Nucleotide metabolism	0.299131
csn-miR396b-p3_2ss18AT19CT	CL1933.Contig1_All	ko00240	Pyrimidine metabolism	Nucleotide metabolism	0.299131
csn-miR396b_R+1_1	CL1933.Contig2_All	ko00230	Purine metabolism	Nucleotide metabolism	0.299131
csn-miR396b_R+1_1	CL1933.Contig2_All	ko00240	Pyrimidine metabolism	Nucleotide metabolism	0.299131
csn-miR396b-p5_2ss18AT19CT	CL1933.Contig1_All	ko00230	Purine metabolism	Nucleotide metabolism	0.299131
csn-miR396b-p5_2ss18AT19CT	CL1933.Contig1_All	ko00240	Pyrimidine metabolism	Nucleotide metabolism	0.299131
csn-miR396b-p5_2ss18AT19CT	CL1933.Contig2_All	ko00230	Purine metabolism	Nucleotide metabolism	0.299131
csn-miR396b-p5_2ss18AT19CT	CL1933.Contig2_All	ko00240	Pyrimidine metabolism	Nucleotide metabolism	0.299131
PC-5p-73102_25	CL4854.Contig2_CKL	ko03030	DNA replication	Replication and repair	7.14416e-114
PC-5p-73102_25	CL4854.Contig2_CKL	ko03420	Nucleotide excision repair	Replication and repair	7.14416e-114
PC-5p-73102_25	CL4854.Contig2_CKL	ko03430	Mismatch repair	Replication and repair	7.14416e-114
PC-5p-73102_25	CL4854.Contig2_CKL	ko03440	Homologous recombination	Replication and repair	7.14416e-114
PC-3p-66711_27	CL4863.Contig2_All	ko03420	Nucleotide excision repair	Replication and repair	7.14416e-114
PC-3p-58653_32	CL687.Contig3_CKL	ko03440	Homologous recombination	Replication and repair	2.46543e-76
PC-3p-58653_32	CL687.Contig3_CKL	ko03450	Non-homologous end-joining	Replication and repair	2.46543e-76
PC-3p-180347_8	Unigene23095_All	ko03440	Homologous recombination	Replication and repair	3.57552e-71
csn-miR2592bj-p3_1ss12TC	CL2123.Contig4_All	ko03420	Nucleotide excision repair	Replication and repair	2.91538e-38
csn-miR5083-p5_1ss19CA	CL4261.Contig1_All	ko03030	DNA replication	Replication and repair	6.09585e-33
csn-miR5083-p5_1ss19CA	CL4261.Contig1_All	ko03420	Nucleotide excision repair	Replication and repair	6.09585e-33
csn-miR5083-p5_1ss19CA	CL4261.Contig1_All	ko03430	Mismatch repair	Replication and repair	6.09585e-33
csn-miR5083-p5_1ss19CA	CL4261.Contig1_All	ko03440	Homologous recombination	Replication and repair	6.09585e-33
csn-miR535b-p3_2ss15TC21AG	Unigene6260_All	ko03030	DNA replication	Replication and repair	7.33073e-19
csn-miR535b-p3_2ss15TC21AG	Unigene6260_All	ko03420	Nucleotide excision repair	Replication and repair	7.33073e-19
csn-miR535b-p3_2ss15TC21AG	Unigene6260_All	ko03430	Mismatch repair	Replication and repair	7.33073e-19
PC-3p-13050_141	Unigene9395_All	ko03030	DNA replication	Replication and repair	2.32356e-25
PC-3p-13050_141	Unigene9395_All	ko03420	Nucleotide excision repair	Replication and repair	2.32356e-25
PC-3p-13050_141	Unigene9395_All	ko03430	Mismatch repair	Replication and repair	2.32356e-25
PC-3p-13050_141	Unigene9395_All	ko03440	Homologous recombination	Replication and repair	2.32356e-25
PC-3p-127676_12	Unigene9395_All	ko03030	DNA replication	Replication and repair	2.32356e-25
PC-3p-127676_12	Unigene9395_All	ko03420	Nucleotide excision repair	Replication and repair	2.32356e-25
PC-3p-127676_12	Unigene9395_All	ko03430	Mismatch repair	Replication and repair	2.32356e-25
PC-3p-127676_12	Unigene9395_All	ko03440	Homologous recombination	Replication and repair	2.32356e-25
PC-3p-142896_11	Unigene13715_All	ko03440	Homologous recombination	Replication and repair	2.32356e-25
PC-3p-142896_11	Unigene13715_All	ko03450	Non-homologous end-joining	Replication and repair	2.32356e-25
csn-miR164a-p3_2ss15CG18CG	CL7135.Contig2_All	ko03410	Base excision repair	Replication and repair	7.1512e-14
csn-miR164a-p5_2ss15CG18CG	Unigene8101_All	ko03410	Base excision repair	Replication and repair	7.1512e-14
csn-miR164a-p3_2ss15CG18CG	Unigene8101_All	ko03410	Base excision repair	Replication and repair	7.1512e-14
csn-miR164a-p5_2ss15CG18CG	CL7135.Contig2_All	ko03410	Base excision repair	Replication and repair	7.1512e-14
PC-3p-6248_282	Unigene31342_All	ko03410	Base excision repair	Replication and repair	3.83444e-17
PC-3p-157088_9	CL6189.Contig3_All	ko03420	Nucleotide excision repair	Replication and repair	3.83444e-17
csn-miR164a-p5_2ss15CG18CG	CL4299.Contig2_All	ko03420	Nucleotide excision repair	Replication and repair	5.66774e-10
csn-miR164a-p3_2ss15CG18CG	CL4299.Contig2_All	ko03420	Nucleotide excision repair	Replication and repair	5.66774e-10
csn-miR5368-p3_2ss14TC17CT	CL1184.Contig7_All	ko03420	Nucleotide excision repair	Replication and repair	2.22942e-10
csn-miR7972_1ss9CG	CL278.Contig4_All	ko03410	Base excision repair	Replication and repair	9.85794e-10
csn-miR7972_1ss9CG	CL278.Contig5_All	ko03410	Base excision repair	Replication and repair	9.85794e-10
PC-5p-155717_10	Unigene2841_All	ko03440	Homologous recombination	Replication and repair	5.10122e-13
csn-miR164a-p3_2ss15CG18CG	CL1184.Contig7_All	ko03420	Nucleotide excision repair	Replication and repair	1.14201e-08
csn-miR164a-p3_2ss15CG18CG	CL4731.Contig2_CKL	ko03420	Nucleotide excision repair	Replication and repair	1.14201e-08
csn-miR5368-p3_1ss17CT	Unigene9277_All	ko03420	Nucleotide excision repair	Replication and repair	1.14201e-08
csn-miR164a-p5_2ss15CG18CG	CL1184.Contig7_All	ko03420	Nucleotide excision repair	Replication and repair	1.14201e-08
PC-3p-272155_4	CL5683.Contig2_All	ko03430	Mismatch repair	Replication and repair	1.14201e-08
csn-miR396b_R+1_1ss7AT	CL1393.Contig2_All	ko03420	Nucleotide excision repair	Replication and repair	1.14201e-08
csn-miR5368-p3_2ss14TC17CT	CL12136.Contig2_All	ko03420	Nucleotide excision repair	Replication and repair	1.14201e-08
csn-miR164a-p5_2ss15CG18CG	CL4731.Contig2_CKL	ko03420	Nucleotide excision repair	Replication and repair	1.14201e-08
PC-3p-98542_17	CL2027.Contig1_All	ko03030	DNA replication	Replication and repair	1.81207e-05
PC-3p-98542_17	CL2027.Contig1_All	ko03420	Nucleotide excision repair	Replication and repair	1.81207e-05
PC-3p-98542_17	CL2027.Contig1_All	ko03430	Mismatch repair	Replication and repair	1.81207e-05
PC-3p-98542_17	CL2027.Contig1_All	ko03440	Homologous recombination	Replication and repair	1.81207e-05
PC-3p-98542_17	CL2027.Contig2_All	ko03030	DNA replication	Replication and repair	1.81207e-05
PC-3p-98542_17	CL2027.Contig2_All	ko03420	Nucleotide excision repair	Replication and repair	1.81207e-05
PC-3p-98542_17	CL2027.Contig2_All	ko03430	Mismatch repair	Replication and repair	1.81207e-05
PC-3p-98542_17	CL2027.Contig2_All	ko03440	Homologous recombination	Replication and repair	1.81207e-05
csn-miR164a-p5_2ss15CG18CG	Unigene41797_All	ko03410	Base excision repair	Replication and repair	7.96978e-05
csn-miR164a-p3_2ss15CG18CG	Unigene41797_All	ko03410	Base excision repair	Replication and repair	7.96978e-05
csn-miR406-p3_2ss4AG18TG	Unigene30314_All	ko03030	DNA replication	Replication and repair	9.0674e-05
csn-miR159c-p3_2ss11CA18TG	Unigene27551_All	ko03410	Base excision repair	Replication and repair	9.0674e-05
csn-miR159b-p5_2ss11CA18TG	Unigene27551_All	ko03410	Base excision repair	Replication and repair	9.0674e-05
csn-miR167k_R-3_1ss9CT	CL6842.Contig1_All	ko04075	Plant hormone signal transduction	Signal transduction	1.29141e-151
csn-miR393a_1ss4AC	CL1310.Contig2_All	ko04075	Plant hormone signal transduction	Signal transduction	2.55256e-297
csn-miR160c	Unigene26726_All	ko04075	Plant hormone signal transduction	Signal transduction	6.15633e-111
csn-miR393a	CL3747.Contig3_All	ko04075	Plant hormone signal transduction	Signal transduction	9.95283e-134
csn-miR156a_R+1	Unigene375_All	ko04075	Plant hormone signal transduction	Signal transduction	9.80233e-130
csn-miR393a_R+1_1ss21CT	CL1310.Contig2_All	ko04075	Plant hormone signal transduction	Signal transduction	2.55256e-297
csn-miR160a	CL3788.Contig1_All	ko04075	Plant hormone signal transduction	Signal transduction	6.15633e-111
csn-miR160c	CL3788.Contig1_All	ko04075	Plant hormone signal transduction	Signal transduction	6.15633e-111
csn-miR156h_L+1	Unigene375_All	ko04075	Plant hormone signal transduction	Signal transduction	4.96795e-227
csn-miR167k_R-3_1ss9CT	CL1028.Contig5_All	ko04075	Plant hormone signal transduction	Signal transduction	1.29141e-151
csn-miR160c	CL3788.Contig1_All	ko04075	Plant hormone signal transduction	Signal transduction	6.15633e-111
csn-miR156t	Unigene375_All	ko04075	Plant hormone signal transduction	Signal transduction	4.96795e-227
csn-miR156f	Unigene375_All	ko04075	Plant hormone signal transduction	Signal transduction	4.96795e-227
csn-miR167k_R-3_1ss9CT	CL9856.Contig2_CKL	ko04075	Plant hormone signal transduction	Signal transduction	1.31208e-94
PC-3p-180347_8	Unigene4959_All	ko04075	Plant hormone signal transduction	Signal transduction	7.14416e-114
PC-3p-70280_26	Unigene24330_All	ko04070	Phosphatidylinositol signaling system	Signal transduction	6.60748e-129
csn-miR393a_1ss4AC	CL3747.Contig3_All	ko04075	Plant hormone signal transduction	Signal transduction	9.95283e-134
csn-miR393a	CL1310.Contig2_All	ko04075	Plant hormone signal transduction	Signal transduction	2.55256e-297
csn-miR156b-5p_R+1	Unigene375_All	ko04075	Plant hormone signal transduction	Signal transduction	9.80233e-130
csn-miR160c	Unigene26726_All	ko04075	Plant hormone signal transduction	Signal transduction	6.15633e-111
csn-miR156f_1ss12TA	Unigene375_All	ko04075	Plant hormone signal transduction	Signal transduction	4.96795e-227
csn-miR172c	CL7513.Contig3_All	ko04075	Plant hormone signal transduction	Signal transduction	2.06423e-151
csn-miR172k_1ss5TA	CL7513.Contig3_All	ko04075	Plant hormone signal transduction	Signal transduction	2.06423e-151
PC-3p-38560_50	Unigene24223_All	ko04075	Plant hormone signal transduction	Signal transduction	0
csn-miR6173-p5_3	CL5735.Contig2_All	ko04070	Phosphatidylinositol signaling system	Signal transduction	4.19821e-95
csn-miR156f	Unigene375_All	ko04075	Plant hormone signal transduction	Signal transduction	4.96795e-227
csn-miR160b	CL3788.Contig1_All	ko04075	Plant hormone signal transduction	Signal transduction	6.15633e-111
csn-miR393a_R+1_1ss21CT	CL3747.Contig4_All	ko04075	Plant hormone signal transduction	Signal transduction	0
csn-miR393a_1ss4AC	CL3747.Contig4_All	ko04075	Plant hormone signal transduction	Signal transduction	0
csn-miR160a	Unigene26726_All	ko04075	Plant hormone signal transduction	Signal transduction	6.15633e-111
csn-miR393a	CL680.Contig2_CKL	ko04075	Plant hormone signal transduction	Signal transduction	9.95283e-134
csn-miR393a_1ss4AC	CL680.Contig2_CKL	ko04075	Plant hormone signal transduction	Signal transduction	9.95283e-134
csn-miR393a	CL3747.Contig4_All	ko04075	Plant hormone signal transduction	Signal transduction	0
csn-miR393a_R+1_1ss21CT	CL3747.Contig3_All	ko04075	Plant hormone signal transduction	Signal transduction	9.95283e-134
csn-miR160b	Unigene26726_All	ko04075	Plant hormone signal transduction	Signal transduction	6.15633e-111
csn-miR6173-p5_3	CL5735.Contig3_All	ko04070	Phosphatidylinositol signaling system	Signal transduction	4.19821e-95
csn-miR171n_R-1_1ss18CT	Unigene34350_CKL	ko04075	Plant hormone signal transduction	Signal transduction	1.04103e-110
csn-miR156d-p5	Unigene35969_All	ko04075	Plant hormone signal transduction	Signal transduction	2.46543e-76
csn-miR156a_R+1	Unigene35969_All	ko04075	Plant hormone signal transduction	Signal transduction	1.4501e-57
csn-miR156b-5p_R+1	Unigene35969_All	ko04075	Plant hormone signal transduction	Signal transduction	1.4501e-57
csn-miR156b-5p_R+1	CL5502.Contig1_All	ko04075	Plant hormone signal transduction	Signal transduction	9.51995e-75
csn-miR156a_R+1	CL5502.Contig1_All	ko04075	Plant hormone signal transduction	Signal transduction	9.51995e-75
csn-miR171g	CL847.Contig2_All	ko04075	Plant hormone signal transduction	Signal transduction	1.6331e-56
csn-miR171a-p3	CL847.Contig2_All	ko04075	Plant hormone signal transduction	Signal transduction	1.6331e-56
csn-miR171g	Unigene9197_All	ko04075	Plant hormone signal transduction	Signal transduction	1.6331e-56
csn-miR171a_1ss1TC	CL847.Contig2_All	ko04075	Plant hormone signal transduction	Signal transduction	1.6331e-56
csn-miR171a_R+1	CL847.Contig2_All	ko04075	Plant hormone signal transduction	Signal transduction	1.6331e-56
csn-miR171d_1ss2GA	Unigene9197_All	ko04075	Plant hormone signal transduction	Signal transduction	1.6331e-56
csn-miR171d_1ss2GA	CL2557.Contig3_All	ko04075	Plant hormone signal transduction	Signal transduction	1.6331e-56
csn-miR171d_1ss2GA	CL847.Contig2_All	ko04075	Plant hormone signal transduction	Signal transduction	1.6331e-56
csn-miR171e	CL847.Contig2_All	ko04075	Plant hormone signal transduction	Signal transduction	1.6331e-56
csn-miR171a	CL2557.Contig3_All	ko04075	Plant hormone signal transduction	Signal transduction	1.6331e-56
csn-miR171g	CL2557.Contig3_All	ko04075	Plant hormone signal transduction	Signal transduction	1.6331e-56
csn-miR171a-p3	CL13477.Contig4_All	ko04075	Plant hormone signal transduction	Signal transduction	1.6331e-56
csn-miR171d_1ss2GA	CL13477.Contig4_All	ko04075	Plant hormone signal transduction	Signal transduction	1.6331e-56
csn-miR171a_R+1	Unigene9197_All	ko04075	Plant hormone signal transduction	Signal transduction	1.6331e-56
csn-miR171a-p3	Unigene9197_All	ko04075	Plant hormone signal transduction	Signal transduction	1.6331e-56
csn-miR171e	CL13477.Contig4_All	ko04075	Plant hormone signal transduction	Signal transduction	1.6331e-56
csn-miR171a_1ss1TC	CL2557.Contig3_All	ko04075	Plant hormone signal transduction	Signal transduction	1.6331e-56
csn-miR171e	CL2557.Contig3_All	ko04075	Plant hormone signal transduction	Signal transduction	1.6331e-56
csn-miR171g	CL13477.Contig4_All	ko04075	Plant hormone signal transduction	Signal transduction	1.6331e-56
csn-miR171a_R+1	CL13477.Contig4_All	ko04075	Plant hormone signal transduction	Signal transduction	1.6331e-56
csn-miR171a_1ss1TC	Unigene9197_All	ko04075	Plant hormone signal transduction	Signal transduction	1.6331e-56
csn-miR171a_1ss1TC	CL13477.Contig4_All	ko04075	Plant hormone signal transduction	Signal transduction	1.6331e-56
csn-miR171a	CL13477.Contig4_All	ko04075	Plant hormone signal transduction	Signal transduction	1.6331e-56
csn-miR171a	Unigene9197_All	ko04075	Plant hormone signal transduction	Signal transduction	1.6331e-56
csn-miR171a-p3	CL2557.Contig3_All	ko04075	Plant hormone signal transduction	Signal transduction	1.6331e-56
csn-miR171a_R+1	CL2557.Contig3_All	ko04075	Plant hormone signal transduction	Signal transduction	1.6331e-56
csn-miR171a	CL847.Contig2_All	ko04075	Plant hormone signal transduction	Signal transduction	1.6331e-56
csn-miR171e	Unigene9197_All	ko04075	Plant hormone signal transduction	Signal transduction	1.6331e-56
PC-3p-111156_15	CL6785.Contig2_All	ko04075	Plant hormone signal transduction	Signal transduction	3.79447e-35
csn-miR535a_R-3	Unigene375_All	ko04075	Plant hormone signal transduction	Signal transduction	2.91538e-38
PC-3p-64760_28	CL253.Contig2_All	ko04075	Plant hormone signal transduction	Signal transduction	2.91538e-38
csn-miR482b-p5_2ss9TA19AC	CL5479.Contig1_All	ko04075	Plant hormone signal transduction	Signal transduction	2.91538e-38
PC-5p-80764_22	Unigene4511_All	ko04075	Plant hormone signal transduction	Signal transduction	6.72111e-34
csn-miR393a	CL3185.Contig2_All	ko04075	Plant hormone signal transduction	Signal transduction	2.13182e-45
csn-miR393a	CL1966.Contig2_All	ko04075	Plant hormone signal transduction	Signal transduction	2.13182e-45
csn-miR171m_1ss21AT	CL2557.Contig3_All	ko04075	Plant hormone signal transduction	Signal transduction	6.50432e-44
csn-miR171m	CL13477.Contig4_All	ko04075	Plant hormone signal transduction	Signal transduction	6.50432e-44
csn-miR171e-p3	Unigene9197_All	ko04075	Plant hormone signal transduction	Signal transduction	6.50432e-44
csn-miR171m_1ss21AT	CL847.Contig2_All	ko04075	Plant hormone signal transduction	Signal transduction	6.50432e-44
csn-miR171k-3p	CL847.Contig2_All	ko04075	Plant hormone signal transduction	Signal transduction	6.50432e-44
csn-miR171n_R-1_1ss18CT	Unigene9197_All	ko04075	Plant hormone signal transduction	Signal transduction	6.50432e-44
csn-miR171k-3p	CL2557.Contig3_All	ko04075	Plant hormone signal transduction	Signal transduction	6.50432e-44
csn-miR171b	CL847.Contig2_All	ko04075	Plant hormone signal transduction	Signal transduction	6.50432e-44
csn-miR171n_R-1_1ss18CT	CL847.Contig2_All	ko04075	Plant hormone signal transduction	Signal transduction	6.50432e-44
csn-miR171m_1ss21AT	CL13477.Contig4_All	ko04075	Plant hormone signal transduction	Signal transduction	6.50432e-44
csn-miR171e-p3	CL2557.Contig3_All	ko04075	Plant hormone signal transduction	Signal transduction	6.50432e-44
csn-miR171e-p3	CL13477.Contig4_All	ko04075	Plant hormone signal transduction	Signal transduction	6.50432e-44
csn-miR171e-p3	CL847.Contig2_All	ko04075	Plant hormone signal transduction	Signal transduction	6.50432e-44
csn-miR171m	Unigene9197_All	ko04075	Plant hormone signal transduction	Signal transduction	6.50432e-44
csn-miR171n_R-1_1ss18CT	CL13477.Contig4_All	ko04075	Plant hormone signal transduction	Signal transduction	6.50432e-44
csn-miR171b	CL13477.Contig4_All	ko04075	Plant hormone signal transduction	Signal transduction	6.50432e-44
csn-miR171k-3p	CL13477.Contig4_All	ko04075	Plant hormone signal transduction	Signal transduction	6.50432e-44
csn-miR171b	Unigene9197_All	ko04075	Plant hormone signal transduction	Signal transduction	6.50432e-44
csn-miR171m_1ss21AT	Unigene9197_All	ko04075	Plant hormone signal transduction	Signal transduction	6.50432e-44
csn-miR171k-3p	Unigene9197_All	ko04075	Plant hormone signal transduction	Signal transduction	6.50432e-44
csn-miR171n_R-1_1ss18CT	CL2557.Contig3_All	ko04075	Plant hormone signal transduction	Signal transduction	6.50432e-44
csn-miR171m	CL847.Contig2_All	ko04075	Plant hormone signal transduction	Signal transduction	6.50432e-44
csn-miR171m	CL2557.Contig3_All	ko04075	Plant hormone signal transduction	Signal transduction	6.50432e-44
csn-miR171b	CL2557.Contig3_All	ko04075	Plant hormone signal transduction	Signal transduction	6.50432e-44
csn-miR160c	Unigene27869_All	ko04075	Plant hormone signal transduction	Signal transduction	3.24664e-32
csn-miR160b	Unigene27869_All	ko04075	Plant hormone signal transduction	Signal transduction	3.24664e-32
csn-miR160c	Unigene27869_All	ko04075	Plant hormone signal transduction	Signal transduction	3.24664e-32
csn-miR160a	Unigene27869_All	ko04075	Plant hormone signal transduction	Signal transduction	3.24664e-32
csn-miR156t	Unigene9985_All	ko04075	Plant hormone signal transduction	Signal transduction	5.5146e-42
csn-miR156f	Unigene9985_All	ko04075	Plant hormone signal transduction	Signal transduction	5.5146e-42
csn-miR156f_1ss12TA	Unigene9985_All	ko04075	Plant hormone signal transduction	Signal transduction	5.5146e-42
csn-miR396a_R-3_1ss4AC	Unigene21413_All	ko04070	Phosphatidylinositol signaling system	Signal transduction	5.5146e-42
csn-miR156f	Unigene9985_All	ko04075	Plant hormone signal transduction	Signal transduction	5.5146e-42
csn-miR156h_L+1	Unigene9985_All	ko04075	Plant hormone signal transduction	Signal transduction	5.5146e-42
csn-miR393a_1ss4AC	CL4950.Contig3_CKL	ko04075	Plant hormone signal transduction	Signal transduction	1.29214e-24
csn-miR393a_1ss4AC	CL4950.Contig2_CKL	ko04075	Plant hormone signal transduction	Signal transduction	1.29214e-24
csn-miR393a	CL4950.Contig2_CKL	ko04075	Plant hormone signal transduction	Signal transduction	1.29214e-24
csn-miR393a	CL4950.Contig3_CKL	ko04075	Plant hormone signal transduction	Signal transduction	1.29214e-24
csn-miR393a_R+1_1ss21CT	CL4950.Contig3_CKL	ko04075	Plant hormone signal transduction	Signal transduction	1.29214e-24
csn-miR393a_R+1_1ss21CT	CL4950.Contig2_CKL	ko04075	Plant hormone signal transduction	Signal transduction	1.29214e-24
PC-5p-365976_3	CL988.Contig3_All	ko04075	Plant hormone signal transduction	Signal transduction	8.91415e-34
csn-miR171a-3p	CL4809.Contig3_All	ko04075	Plant hormone signal transduction	Signal transduction	8.91415e-34
csn-miR171g	CL4809.Contig3_All	ko04075	Plant hormone signal transduction	Signal transduction	8.91415e-34
csn-miR6173-p5_2	CL5735.Contig2_All	ko04070	Phosphatidylinositol signaling system	Signal transduction	5.91379e-18
csn-miR6173-p5_2	CL5735.Contig3_All	ko04070	Phosphatidylinositol signaling system	Signal transduction	5.91379e-18
csn-miR156f	CL3911.Contig4_All	ko04075	Plant hormone signal transduction	Signal transduction	5.67173e-18
csn-miR156f	CL5803.Contig3_All	ko04075	Plant hormone signal transduction	Signal transduction	5.67173e-18
csn-miR156f	CL5803.Contig3_All	ko04075	Plant hormone signal transduction	Signal transduction	5.67173e-18
csn-miR156f_1ss12TA	CL3911.Contig4_All	ko04075	Plant hormone signal transduction	Signal transduction	5.67173e-18
csn-miR156f	CL3911.Contig4_All	ko04075	Plant hormone signal transduction	Signal transduction	5.67173e-18
csn-miR156t	CL3911.Contig4_All	ko04075	Plant hormone signal transduction	Signal transduction	5.67173e-18
csn-miR156t	CL5803.Contig3_All	ko04075	Plant hormone signal transduction	Signal transduction	5.67173e-18
csn-miR156f_1ss12TA	CL5803.Contig3_All	ko04075	Plant hormone signal transduction	Signal transduction	5.67173e-18
csn-miR156h_L+1	CL5803.Contig3_All	ko04075	Plant hormone signal transduction	Signal transduction	5.67173e-18
csn-miR156h_L+1	CL3911.Contig4_All	ko04075	Plant hormone signal transduction	Signal transduction	5.67173e-18
csn-miR171m	CL13477.Contig3_All	ko04075	Plant hormone signal transduction	Signal transduction	1.89018e-29
csn-miR171n_R-1_1ss18CT	Unigene21432_All	ko04075	Plant hormone signal transduction	Signal transduction	1.89018e-29
csn-miR171m_1ss21AT	Unigene21432_All	ko04075	Plant hormone signal transduction	Signal transduction	1.89018e-29
csn-miR171m	Unigene21432_All	ko04075	Plant hormone signal transduction	Signal transduction	1.89018e-29
csn-miR171m_1ss21AT	CL13477.Contig3_All	ko04075	Plant hormone signal transduction	Signal transduction	1.89018e-29
csn-miR171k-3p	CL13477.Contig3_All	ko04075	Plant hormone signal transduction	Signal transduction	1.89018e-29
csn-miR171e-p3	Unigene21432_All	ko04075	Plant hormone signal transduction	Signal transduction	1.89018e-29
csn-miR171b	Unigene21432_All	ko04075	Plant hormone signal transduction	Signal transduction	1.89018e-29
csn-miR171n_R-1_1ss18CT	CL13477.Contig3_All	ko04075	Plant hormone signal transduction	Signal transduction	1.89018e-29
csn-miR171k-3p	Unigene21432_All	ko04075	Plant hormone signal transduction	Signal transduction	1.89018e-29
csn-miR171e-p3	CL13477.Contig3_All	ko04075	Plant hormone signal transduction	Signal transduction	1.89018e-29
csn-miR171b	CL13477.Contig3_All	ko04075	Plant hormone signal transduction	Signal transduction	1.89018e-29
csn-miR156b-5p_R+1	Unigene9985_All	ko04075	Plant hormone signal transduction	Signal transduction	4.27471e-17
csn-miR156a_R+1	Unigene9985_All	ko04075	Plant hormone signal transduction	Signal transduction	4.27471e-17
PC-3p-54029_35	CL1182.Contig2_All	ko04070	Phosphatidylinositol signaling system	Signal transduction	2.32356e-25
csn-miR156a_R+1	CL747.Contig4_EL	ko04075	Plant hormone signal transduction	Signal transduction	2.61891e-13
csn-miR156b-5p_R+1	CL747.Contig4_EL	ko04075	Plant hormone signal transduction	Signal transduction	2.61891e-13
csn-miR156a_R+1	CL5803.Contig4_All	ko04075	Plant hormone signal transduction	Signal transduction	2.61891e-13
csn-miR156b-5p_R+1	CL5803.Contig4_All	ko04075	Plant hormone signal transduction	Signal transduction	2.61891e-13
csn-miR160a	CL3788.Contig2_All	ko04075	Plant hormone signal transduction	Signal transduction	2.41199e-15
csn-miR160b	CL3788.Contig2_All	ko04075	Plant hormone signal transduction	Signal transduction	2.41199e-15
csn-miR160c	CL3788.Contig2_All	ko04075	Plant hormone signal transduction	Signal transduction	2.41199e-15
csn-miR160b	CL7735.Contig3_All	ko04075	Plant hormone signal transduction	Signal transduction	2.41199e-15
csn-miR160a	CL7735.Contig3_All	ko04075	Plant hormone signal transduction	Signal transduction	2.41199e-15
csn-miR160c	CL3788.Contig2_All	ko04075	Plant hormone signal transduction	Signal transduction	2.41199e-15
csn-miR160c	CL7735.Contig3_All	ko04075	Plant hormone signal transduction	Signal transduction	2.41199e-15
csn-miR160b	CL7735.Contig4_All	ko04075	Plant hormone signal transduction	Signal transduction	2.41199e-15
csn-miR160c	CL7735.Contig3_All	ko04075	Plant hormone signal transduction	Signal transduction	2.41199e-15
csn-miR160c	CL7735.Contig4_All	ko04075	Plant hormone signal transduction	Signal transduction	2.41199e-15
csn-miR160a	CL7735.Contig4_All	ko04075	Plant hormone signal transduction	Signal transduction	2.41199e-15
csn-miR160c	CL7735.Contig4_All	ko04075	Plant hormone signal transduction	Signal transduction	2.41199e-15
csn-miR160b	Unigene3639_All	ko04075	Plant hormone signal transduction	Signal transduction	1.34907e-14
csn-miR160a	Unigene3639_All	ko04075	Plant hormone signal transduction	Signal transduction	1.34907e-14
csn-miR160c	Unigene3639_All	ko04075	Plant hormone signal transduction	Signal transduction	1.34907e-14
csn-miR160c	Unigene3639_All	ko04075	Plant hormone signal transduction	Signal transduction	1.34907e-14
csn-miR6173-p3_1ss18AG	CL5521.Contig8_All	ko04075	Plant hormone signal transduction	Signal transduction	4.64637e-13
csn-miR6173-p3_1ss18AG	CL1859.Contig1_EL	ko04075	Plant hormone signal transduction	Signal transduction	4.64637e-13
csn-miR6173-p3_1ss18AG	CL4510.Contig5_All	ko04075	Plant hormone signal transduction	Signal transduction	4.64637e-13
csn-miR171a	Unigene21432_All	ko04075	Plant hormone signal transduction	Signal transduction	3.07099e-21
csn-miR171a-p3	CL13477.Contig3_All	ko04075	Plant hormone signal transduction	Signal transduction	3.07099e-21
csn-miR171a	CL13477.Contig3_All	ko04075	Plant hormone signal transduction	Signal transduction	3.07099e-21
csn-miR171a-p3	Unigene21432_All	ko04075	Plant hormone signal transduction	Signal transduction	3.07099e-21
csn-miR171e	CL13477.Contig3_All	ko04075	Plant hormone signal transduction	Signal transduction	3.07099e-21
csn-miR171d_1ss2GA	Unigene21432_All	ko04075	Plant hormone signal transduction	Signal transduction	3.07099e-21
csn-miR171a_R+1	Unigene21432_All	ko04075	Plant hormone signal transduction	Signal transduction	3.07099e-21
csn-miR171g	CL13477.Contig3_All	ko04075	Plant hormone signal transduction	Signal transduction	3.07099e-21
csn-miR171d_1ss2GA	CL13477.Contig3_All	ko04075	Plant hormone signal transduction	Signal transduction	3.07099e-21
csn-miR171a_R+1	CL13477.Contig3_All	ko04075	Plant hormone signal transduction	Signal transduction	3.07099e-21
csn-miR171a_1ss1TC	Unigene21432_All	ko04075	Plant hormone signal transduction	Signal transduction	3.07099e-21
csn-miR171e	Unigene21432_All	ko04075	Plant hormone signal transduction	Signal transduction	3.07099e-21
csn-miR171g	Unigene21432_All	ko04075	Plant hormone signal transduction	Signal transduction	3.07099e-21
csn-miR171a_1ss1TC	CL13477.Contig3_All	ko04075	Plant hormone signal transduction	Signal transduction	3.07099e-21
csn-miR171b	CL2557.Contig2_All	ko04075	Plant hormone signal transduction	Signal transduction	1.03208e-19
csn-miR171e-p3	CL13477.Contig1_All	ko04075	Plant hormone signal transduction	Signal transduction	1.03208e-19
csn-miR171m_1ss21AT	CL13477.Contig1_All	ko04075	Plant hormone signal transduction	Signal transduction	1.03208e-19
csn-miR171k-3p	CL2557.Contig2_All	ko04075	Plant hormone signal transduction	Signal transduction	1.03208e-19
csn-miR171k-3p	CL13477.Contig1_All	ko04075	Plant hormone signal transduction	Signal transduction	1.03208e-19
csn-miR171b	CL13477.Contig1_All	ko04075	Plant hormone signal transduction	Signal transduction	1.03208e-19
csn-miR171m	CL2557.Contig2_All	ko04075	Plant hormone signal transduction	Signal transduction	1.03208e-19
csn-miR171n_R-1_1ss18CT	CL2557.Contig2_All	ko04075	Plant hormone signal transduction	Signal transduction	1.03208e-19
csn-miR171m_1ss21AT	CL2557.Contig2_All	ko04075	Plant hormone signal transduction	Signal transduction	1.03208e-19
csn-miR171m	CL13477.Contig1_All	ko04075	Plant hormone signal transduction	Signal transduction	1.03208e-19
csn-miR171n_R-1_1ss18CT	CL13477.Contig1_All	ko04075	Plant hormone signal transduction	Signal transduction	1.03208e-19
csn-miR171e-p3	CL2557.Contig2_All	ko04075	Plant hormone signal transduction	Signal transduction	1.03208e-19
csn-miR408-p3_2ss18GT19GT	Unigene31237_All	ko04075	Plant hormone signal transduction	Signal transduction	3.83444e-17
csn-miR9777-p3_2ss4CT17TA	Unigene14119_All	ko04075	Plant hormone signal transduction	Signal transduction	3.83444e-17
csn-miR156h-3p_2ss6TC9TG	Unigene6580_All	ko04075	Plant hormone signal transduction	Signal transduction	3.83444e-17
csn-miR408-p5_2ss19GT20CT	Unigene31237_All	ko04075	Plant hormone signal transduction	Signal transduction	3.83444e-17
PC-5p-114520_14	CL1507.Contig1_All	ko04075	Plant hormone signal transduction	Signal transduction	3.83444e-17
csn-miR160a_L+1	Unigene3639_All	ko04075	Plant hormone signal transduction	Signal transduction	3.83444e-17
PC-5p-176608_8	Unigene21432_All	ko04075	Plant hormone signal transduction	Signal transduction	3.83444e-17
csn-miR5368-p3_2ss14TC17CT	CL1184.Contig3_All	ko04075	Plant hormone signal transduction	Signal transduction	2.22942e-10
csn-miR156c-p3_1ss5AG	CL5554.Contig1_All	ko04075	Plant hormone signal transduction	Signal transduction	6.99534e-12
csn-miR156a_R+1	CL3911.Contig4_All	ko04075	Plant hormone signal transduction	Signal transduction	7.53589e-10
csn-miR156a_R+1	CL5803.Contig3_All	ko04075	Plant hormone signal transduction	Signal transduction	7.53589e-10
csn-miR156b-5p_R+1	CL3911.Contig4_All	ko04075	Plant hormone signal transduction	Signal transduction	7.53589e-10
csn-miR156b-5p_R+1	CL5803.Contig3_All	ko04075	Plant hormone signal transduction	Signal transduction	7.53589e-10
PC-3p-106557_16	CL6734.Contig1_All	ko04075	Plant hormone signal transduction	Signal transduction	5.10122e-13
csn-miR535a_R-3	Unigene35969_All	ko04075	Plant hormone signal transduction	Signal transduction	5.16728e-07
csn-miR5368-p3	CL786.Contig2_All	ko04075	Plant hormone signal transduction	Signal transduction	4.41901e-06
csn-miR5368-p3	CL786.Contig7_All	ko04075	Plant hormone signal transduction	Signal transduction	4.41901e-06
csn-miR5368-p3	CL786.Contig4_All	ko04075	Plant hormone signal transduction	Signal transduction	4.41901e-06
PC-3p-77796_23	CL6804.Contig2_All	ko04075	Plant hormone signal transduction	Signal transduction	1.14201e-08
csn-miR172e-3p_L+1_1ss4AC	Unigene32787_All	ko04075	Plant hormone signal transduction	Signal transduction	1.14201e-08
csn-miR160c_L+2	Unigene3639_All	ko04075	Plant hormone signal transduction	Signal transduction	1.14201e-08
csn-miR8005c-p3_1ss12AG	Unigene15227_All	ko04075	Plant hormone signal transduction	Signal transduction	1.14201e-08
csn-miR156f	Unigene27464_All	ko04075	Plant hormone signal transduction	Signal transduction	1.14201e-08
PC-5p-59335_31	Unigene24223_All	ko04075	Plant hormone signal transduction	Signal transduction	1.14201e-08
csn-miR156f	Unigene27464_All	ko04075	Plant hormone signal transduction	Signal transduction	1.14201e-08
csn-miR160a_L+2	Unigene3639_All	ko04075	Plant hormone signal transduction	Signal transduction	1.14201e-08
PC-3p-56893_33	Unigene23008_All	ko04075	Plant hormone signal transduction	Signal transduction	1.14201e-08
PC-3p-190364_7	CL2573.Contig1_All	ko04075	Plant hormone signal transduction	Signal transduction	1.14201e-08
csn-miR166e-p5_2ss10GT17CT	CL2757.Contig1_All	ko04070	Phosphatidylinositol signaling system	Signal transduction	1.14201e-08
csn-miR535a_R-3	Unigene9985_All	ko04075	Plant hormone signal transduction	Signal transduction	1.14201e-08
csn-miR156f_1ss12TA	Unigene27464_All	ko04075	Plant hormone signal transduction	Signal transduction	1.14201e-08
csn-miR172c-3p_1ss4AC	Unigene32787_All	ko04075	Plant hormone signal transduction	Signal transduction	1.14201e-08
csn-miR156h_L+1	Unigene27464_All	ko04075	Plant hormone signal transduction	Signal transduction	1.14201e-08
csn-miR482-p5_2ss16CT17TC	Unigene24223_All	ko04075	Plant hormone signal transduction	Signal transduction	1.14201e-08
csn-miR894_L-3R+1	Unigene15249_All	ko04070	Phosphatidylinositol signaling system	Signal transduction	1.14201e-08
csn-miR7733-p3_2ss12CT17CA	CL2670.Contig1_All	ko04075	Plant hormone signal transduction	Signal transduction	1.14201e-08
PC-5p-66414_28	Unigene8377_All	ko04075	Plant hormone signal transduction	Signal transduction	1.14201e-08
csn-miR7733-p5_2ss12CT17CA	CL2670.Contig1_All	ko04075	Plant hormone signal transduction	Signal transduction	1.14201e-08
csn-miR8005a-p3_1ss12AG	Unigene15227_All	ko04075	Plant hormone signal transduction	Signal transduction	1.14201e-08
csn-miR535a_R-3	CL5803.Contig3_All	ko04075	Plant hormone signal transduction	Signal transduction	1.27956e-06
csn-miR535a_1ss5AG	CL5803.Contig3_All	ko04075	Plant hormone signal transduction	Signal transduction	1.27956e-06
csn-miR535a	CL3911.Contig4_All	ko04075	Plant hormone signal transduction	Signal transduction	1.27956e-06
csn-miR535a_1ss5AG	CL3911.Contig4_All	ko04075	Plant hormone signal transduction	Signal transduction	1.27956e-06
csn-miR535a_R-3	CL3911.Contig4_All	ko04075	Plant hormone signal transduction	Signal transduction	1.27956e-06
csn-miR535a	CL5803.Contig3_All	ko04075	Plant hormone signal transduction	Signal transduction	1.27956e-06
csn-miR167c_L-1R+1	CL6842.Contig1_All	ko04075	Plant hormone signal transduction	Signal transduction	1.81207e-05
csn-miR167c_L-1R+1	CL1028.Contig5_All	ko04075	Plant hormone signal transduction	Signal transduction	1.81207e-05
csn-miR167b_L-1R+1	CL1028.Contig5_All	ko04075	Plant hormone signal transduction	Signal transduction	1.81207e-05
csn-miR171e-p3	CL7052.Contig1_All	ko04075	Plant hormone signal transduction	Signal transduction	1.1162e-05
csn-miR171k-3p	CL7052.Contig1_All	ko04075	Plant hormone signal transduction	Signal transduction	1.1162e-05
csn-miR171m_1ss21AT	CL7052.Contig1_All	ko04075	Plant hormone signal transduction	Signal transduction	1.1162e-05
csn-miR171m	CL7052.Contig1_All	ko04075	Plant hormone signal transduction	Signal transduction	1.1162e-05
csn-miR171b	CL7052.Contig1_All	ko04075	Plant hormone signal transduction	Signal transduction	1.1162e-05
csn-miR171n_R-1_1ss18CT	CL7052.Contig1_All	ko04075	Plant hormone signal transduction	Signal transduction	1.1162e-05
csn-miR5368-p3_2ss14TC17CT	CL6851.Contig3_All	ko04075	Plant hormone signal transduction	Signal transduction	1.05108e-06
csn-miR5368-p3_2ss14TC17CT	CL6851.Contig5_All	ko04075	Plant hormone signal transduction	Signal transduction	1.05108e-06
csn-miR5368-p3_2ss14TC17CT	CL453.Contig7_All	ko04075	Plant hormone signal transduction	Signal transduction	1.05108e-06
csn-miR5368-p3_2ss14TC17CT	CL6851.Contig2_All	ko04075	Plant hormone signal transduction	Signal transduction	1.05108e-06
csn-miR171a_R+1	CL13477.Contig1_All	ko04075	Plant hormone signal transduction	Signal transduction	4.43161e-06
csn-miR171a-p3	CL2557.Contig2_All	ko04075	Plant hormone signal transduction	Signal transduction	4.43161e-06
csn-miR171a	CL2557.Contig2_All	ko04075	Plant hormone signal transduction	Signal transduction	4.43161e-06
csn-miR171a_1ss1TC	CL2557.Contig2_All	ko04075	Plant hormone signal transduction	Signal transduction	4.43161e-06
csn-miR171a_R+1	CL2557.Contig2_All	ko04075	Plant hormone signal transduction	Signal transduction	4.43161e-06
csn-miR171d_1ss2GA	CL2557.Contig2_All	ko04075	Plant hormone signal transduction	Signal transduction	4.43161e-06
csn-miR171e	CL13477.Contig1_All	ko04075	Plant hormone signal transduction	Signal transduction	4.43161e-06
csn-miR171d_1ss2GA	CL13477.Contig1_All	ko04075	Plant hormone signal transduction	Signal transduction	4.43161e-06
csn-miR171a	CL13477.Contig1_All	ko04075	Plant hormone signal transduction	Signal transduction	4.43161e-06
csn-miR171a-p3	CL13477.Contig1_All	ko04075	Plant hormone signal transduction	Signal transduction	4.43161e-06
csn-miR171g	CL2557.Contig2_All	ko04075	Plant hormone signal transduction	Signal transduction	4.43161e-06
csn-miR171g	CL13477.Contig1_All	ko04075	Plant hormone signal transduction	Signal transduction	4.43161e-06
PC-5p-167506_9	CL6186.Contig1_All	ko04075	Plant hormone signal transduction	Signal transduction	4.43161e-06
csn-miR171a_1ss1TC	CL13477.Contig1_All	ko04075	Plant hormone signal transduction	Signal transduction	4.43161e-06
PC-5p-167506_9	Unigene9213_All	ko04075	Plant hormone signal transduction	Signal transduction	4.43161e-06
csn-miR171e	CL2557.Contig2_All	ko04075	Plant hormone signal transduction	Signal transduction	4.43161e-06
csn-miR156h_L+1	Unigene35969_All	ko04075	Plant hormone signal transduction	Signal transduction	0.000187353
csn-miR156f	Unigene35969_All	ko04075	Plant hormone signal transduction	Signal transduction	0.000187353
csn-miR156f	Unigene35969_All	ko04075	Plant hormone signal transduction	Signal transduction	0.000187353
csn-miR156t	Unigene35969_All	ko04075	Plant hormone signal transduction	Signal transduction	0.000187353
csn-miR156f_1ss12TA	Unigene35969_All	ko04075	Plant hormone signal transduction	Signal transduction	0.000187353
PC-5p-81366_22	CL1176.Contig1_All	ko04075	Plant hormone signal transduction	Signal transduction	9.0674e-05
csn-miR482a-5p_2ss3AG12AC	CL1841.Contig2_All	ko04075	Plant hormone signal transduction	Signal transduction	0.0147607
csn-miR535a_R-3	CL5803.Contig4_All	ko04075	Plant hormone signal transduction	Signal transduction	0.0147607
csn-miR535a_R-3	CL747.Contig4_EL	ko04075	Plant hormone signal transduction	Signal transduction	0.0147607
PC-3p-120417_13	CL8136.Contig4_All	ko04075	Plant hormone signal transduction	Signal transduction	0.0409641
PC-3p-120417_13	CL8136.Contig3_All	ko04075	Plant hormone signal transduction	Signal transduction	0.0409641
PC-3p-120417_13	Unigene15592_All	ko04075	Plant hormone signal transduction	Signal transduction	0.0409641
csn-miR482a-5p_2ss3AG12AC	CL133.Contig1_All	ko04075	Plant hormone signal transduction	Signal transduction	0.0603362
csn-miR396a_R-3_1ss4AC	CL2073.Contig1_EL	ko04070	Phosphatidylinositol signaling system	Signal transduction	0.0534762
csn-miR5368-p3	CL786.Contig6_All	ko04075	Plant hormone signal transduction	Signal transduction	0.302868
csn-miR160a_L+1	Unigene26726_All	ko04075	Plant hormone signal transduction	Signal transduction	0.91931
csn-miR160a_L+1	CL3788.Contig1_All	ko04075	Plant hormone signal transduction	Signal transduction	0.91931
csn-miR396b_R+1_2	Unigene32482_CKL	ko03040	Spliceosome	Transcription	2.06423e-151
csn-miR159a-p3_2ss9AT18TG	CL9670.Contig2_All	ko03040	Spliceosome	Transcription	7.14416e-114
csn-miR396b-p5_2ss18AT19CT	Unigene32482_CKL	ko03040	Spliceosome	Transcription	2.06423e-151
PC-3p-66711_27	CL4863.Contig2_All	ko03022	Basal transcription factors	Transcription	7.14416e-114
csn-miR396b-p3_2ss18AT19CT	Unigene32482_CKL	ko03040	Spliceosome	Transcription	2.06423e-151
csn-miR156c-p3_1ss5AG	CL5115.Contig1_All	ko03040	Spliceosome	Transcription	8.34695e-68
[truncated: 557 more rows]
